# Supplementary material for: Clustering crocodylian dental morphology: Insights into functional adaptations, diet, and ontogeny
Source: J Anat. 2025 Jul 2;248(1):1–17. doi: 10.1111/joa.70014 (PMC12682598; doi:10.1111/joa.70014)
Supplement: Supplementary file 2 — Data S1. [file JOA-248-1-s001.xlsx]

## Sheet: Raw data
Species	Specimen #	Jaw Bone	Side	Tooth Position	Section	Crown Base Length	Crown Base Width	Crown Heigth	Apical Length	Volume
Alligator mississippiensis	AMNH 71621	Premaxilla	Right	1	1	4.04	4.15	6.75	6.42	27.4183
Alligator mississippiensis	AMNH 71621	Premaxilla	Right	2	1	3.97	3.76	7.44	7.64	28.3903
Alligator mississippiensis	AMNH 71621	Premaxilla	Right	5	2	5.81	5.63	10.21	10.15	83.5475
Alligator mississippiensis	AMNH 71621	Maxilla	Left	1	3	4.97	4.77	8.33	8.82	50.6884
Alligator mississippiensis	AMNH 71621	Maxilla	Left	2	3	6.94	6.61	10.39	10.54	118.543
Alligator mississippiensis	AMNH 71621	Maxilla	Left	4	4	11.97	12.73	20.96	21.01	802.368
Alligator mississippiensis	AMNH 71621	Maxilla	Right	5	4	7.35	6.91	10.84	11.48	139.579
Alligator mississippiensis	AMNH 71621	Maxilla	Right	6	5	6.07	5.76	8.84	9.13	77.3204
Alligator mississippiensis	AMNH 71621	Maxilla	Left	7	5	5.4	5.11	8.28	7.83	54.633
Alligator mississippiensis	AMNH 71621	Maxilla	Left	8	6	5.85	5.84	7.55	7.52	62.1081
Alligator mississippiensis	AMNH 71621	Maxilla	Right	8	6	6.43	5.91	8.42	9.26	81.2221
Alligator mississippiensis	AMNH 71621	Maxilla	Left	9	6	6.72	5.89	8.83	9.07	85.9035
Alligator mississippiensis	AMNH 71621	Maxilla	Right	9	6	6.81	6.04	8.8	8.84	87.6131
Alligator mississippiensis	AMNH 71621	Maxilla	Left	10	7	8.11	7.36	10.31	10.76	151.71
Alligator mississippiensis	AMNH 71621	Maxilla	Right	10	7	9.12	8.24	11.42	11.63	208.184
Alligator mississippiensis	AMNH 71621	Maxilla	Left	11	7	8.86	7.59	10.91	10.78	174.255
Alligator mississippiensis	AMNH 71621	Maxilla	Right	11	7	9.44	8.35	11.62	12.23	225.516
Alligator mississippiensis	AMNH 71621	Maxilla	Left	12	8	7.22	6.14	7.44	7.85	78.085
Alligator mississippiensis	AMNH 71621	Maxilla	Right	12	8	7.6	6.34	7.14	7.18	76.5492
Alligator mississippiensis	AMNH 71621	Maxilla	Left	13	8	6.33	5.91	5.59	6.44	49.6424
Alligator mississippiensis	AMNH 71621	Maxilla	Left	14	8	5.81	4.4	5.08	5.06	27.8092
Alligator mississippiensis	AMNH 71621	Maxilla	Right	15	8	4.48	3.59	4.44	4.45	16.1657
Alligator mississippiensis	AMNH 71621	Dentary	Left	1	1	8.07	8.11	14.85	14.87	245.047
Alligator mississippiensis	AMNH 71621	Dentary	Left	2	1	5.48	5.65	10.65	10.79	83.9808
Alligator mississippiensis	AMNH 71621	Dentary	Left	3	2	5.26	5.44	9.31	9.39	67.2072
Alligator mississippiensis	AMNH 71621	Dentary	Right	3	2	5.67	5.43	10.2	10.35	79.577
Alligator mississippiensis	AMNH 71621	Dentary	Left	6	3	4.36	3.89	7.32	7.5	31.4192
Alligator mississippiensis	AMNH 71621	Dentary	Left	7	3	3.76	3.67	5.74	6.23	20.3521
Alligator mississippiensis	AMNH 71621	Dentary	Right	7	3	3.82	3.61	6.65	6.76	23.1943
Alligator mississippiensis	AMNH 71621	Dentary	Left	8	3	3.88	3.93	5.75	5.77	21.6503
Alligator mississippiensis	AMNH 71621	Dentary	Left	9	4	3.95	3.2	6.12	6.22	19.337
Alligator mississippiensis	AMNH 71621	Dentary	Right	9	4	4.58	3.02	5.98	6.24	20.4791
Alligator mississippiensis	AMNH 71621	Dentary	Left	10	4	4.14	3.3	5.61	5.91	19.1749
Alligator mississippiensis	AMNH 71621	Dentary	Left	11	4	4.29	3.61	5.76	6	22.1626
Alligator mississippiensis	AMNH 71621	Dentary	Left	12	4	5.15	4.4	7.71	8.45	44.9628
Alligator mississippiensis	AMNH 71621	Dentary	Left	13	5	8.16	7.23	11.49	12.63	173.568
Alligator mississippiensis	AMNH 71621	Dentary	Right	13	5	8.92	6.93	13.38	13.86	207.962
Alligator mississippiensis	AMNH 71621	Dentary	Left	15	6	7.04	5.2	7.91	8.26	69.6707
Alligator mississippiensis	AMNH 71621	Dentary	Right	15	6	6.68	5.2	7.72	8.28	65.8744
Alligator mississippiensis	AMNH 71621	Dentary	Left	16	6	6.53	4.36	6.43	6.37	41.027
Alligator mississippiensis	AMNH 71621	Dentary	Right	16	6	6.65	4.28	6.33	6.64	41.4419
Alligator mississippiensis	AMNH 71621	Dentary	Left	17	7	6.65	4.31	6.05	6.02	37.7908
Alligator mississippiensis	AMNH 71621	Dentary	Right	17	7	6.56	5.08	5.82	5.94	42.5694
Alligator mississippiensis	AMNH 71621	Dentary	Left	18	7	6.08	4.38	5.59	5.87	33.8268
Alligator mississippiensis	AMNH 71621	Dentary	Right	18	7	6.07	4.5	5.28	5.5	31.8321
Alligator mississippiensis	AMNH 71621	Dentary	Left	19	8	5.47	4.09	4.95	4.85	23.8089
Alligator mississippiensis	AMNH 71621	Dentary	Right	19	8	5.7	4.16	5.42	5.71	29.6337
Alligator mississippiensis	AMNH 71621	Dentary	Left	20	8	6	3.94	5.66	5.25	28.1308
Alligator mississippiensis	AMNH 71621	Dentary	Right	20	8	5.91	3.64	4.85	5.34	23.2951
Alligator mississippiensis	BHI 6238	Maxilla	Left	1	3	5.07	4.24	8.28	8.15	43.9621
Alligator mississippiensis	BHI 6238	Maxilla	Left	2	3	6.28	5.34	10.74	11.84	93.7378
Alligator mississippiensis	BHI 6238	Maxilla	Right	2	3	6.01	5.88	10.73	11.81	98.8558
Alligator mississippiensis	BHI 6238	Maxilla	Left	3	3	10.72	7.55	16.14	16.82	329.544
Alligator mississippiensis	BHI 6238	Maxilla	Right	3	3	8.21	8.5	14.37	15.14	257.785
Alligator mississippiensis	BHI 6238	Maxilla	Left	4	4	11.47	10.09	21.25	22.47	635.503
Alligator mississippiensis	BHI 6238	Maxilla	Right	4	4	9.95	9.47	15.86	15.9	372.011
Alligator mississippiensis	BHI 6238	Maxilla	Left	5	4	8.45	7.8	15.72	13.9	239.181
Alligator mississippiensis	BHI 6238	Maxilla	Right	5	4	7.95	8.51	15.97	12.64	221.01
Alligator mississippiensis	BHI 6238	Maxilla	Left	9	6	5.77	5.14	10	11.26	77.5205
Alligator mississippiensis	BHI 6238	Maxilla	Right	9	6	6.24	5.58	11.75	12.18	105.045
Alligator mississippiensis	BHI 6238	Maxilla	Left	10	7	9.04	7.07	12.14	13.7	199.482
Alligator mississippiensis	BHI 6238	Maxilla	Right	10	7	8.96	6.58	10.53	12.95	161.268
Alligator mississippiensis	BHI 6238	Maxilla	Left	11	7	7.62	7.7	10.01	9.77	140.123
Alligator mississippiensis	BHI 6238	Maxilla	Right	11	7	8.81	7.07	9.95	11.36	156.164
Alligator mississippiensis	BHI 6238	Maxilla	Left	12	8	7.3	7.07	9.88	10.5	128.084
Alligator mississippiensis	BHI 6238	Maxilla	Right	12	8	8.57	6.25	10.62	9.26	124.175
Alligator mississippiensis	BHI 6238	Dentary	Left	1	1	5.39	5.28	11.27	9.03	66.3149
Alligator mississippiensis	BHI 6238	Dentary	Right	1	1	5.31	4.75	6.89	6.07	38.5643
Alligator mississippiensis	BHI 6238	Dentary	Left	2	1	5.17	4.56	11.24	10.35	63.7223
Alligator mississippiensis	BHI 6238	Dentary	Right	2	1	4.62	4.91	8.65	8.34	48.4389
Alligator mississippiensis	BHI 6238	Dentary	Left	3	2	5.33	3.89	9.69	8.83	44.5179
Alligator mississippiensis	BHI 6238	Dentary	Left	3	2	5.07	3.62	9.43	9.84	44.5179
Alligator mississippiensis	BHI 6238	Dentary	Right	3	2	5.58	4.15	9.95	7.81	47.2007
Alligator mississippiensis	BHI 6238	Dentary	Left	4	2	7.5	5.99	13.74	15.84	161.535
Alligator mississippiensis	BHI 6238	Dentary	Right	4	2	8.37	7.06	14.68	14.72	218
Alligator mississippiensis	BHI 6238	Dentary	Left	5	3	4.6	3.49	9.15	10.31	38.4514
Alligator mississippiensis	BHI 6238	Dentary	Right	5	3	3.84	3.73	5.1	4.66	16.7124
Alligator mississippiensis	BHI 6238	Dentary	Left	6	3	3.51	3.24	7.03	8.44	20.5395
Alligator mississippiensis	BHI 6238	Dentary	Right	6	3	3.86	3.77	6.71	6.6	24.2545
Alligator mississippiensis	BHI 6238	Dentary	Right	7	3	3.97	2.96	4.6	4.57	12.7147
Alligator mississippiensis	BHI 6238	Dentary	Right	8	3	3.4	2.38	6.89	6.67	13.8753
Alligator mississippiensis	BHI 6238	Dentary	Left	9	4	3.14	2.69	5.75	5.41	11.771
Alligator mississippiensis	BHI 6238	Dentary	Left	10	4	3.87	2.56	5.19	6.92	13.3116
Alligator mississippiensis	BHI 6238	Dentary	Right	10	4	3.43	2.79	5.85	6.92	14.6398
Alligator mississippiensis	BHI 6238	Dentary	Left	11	4	4.45	3.67	8.18	5.53	22.2707
Alligator mississippiensis	BHI 6238	Dentary	Right	11	4	5.21	3.29	6.76	7.41	29.3357
Alligator mississippiensis	BHI 6238	Dentary	Left	12	4	5.55	5.2	7.88	11.73	51.1774
Alligator mississippiensis	BHI 6238	Dentary	Right	12	4	6.24	4.41	9.5	11.19	68.4024
Alligator mississippiensis	BHI 6238	Dentary	Left	13	5	8.74	6.35	15.19	11.25	161.818
Alligator mississippiensis	BHI 6238	Dentary	Right	13	5	7.4	6.96	11.25	12.53	150.065
Alligator mississippiensis	BHI 6238	Dentary	Left	14	5	8.32	5.05	13.47	11.95	129.883
Alligator mississippiensis	BHI 6238	Dentary	Right	14	5	7.71	5.55	13.16	10.76	120.53
Alligator mississippiensis	BHI 6238	Dentary	Left	15	6	6.98	3.96	7.79	9.57	55.6092
Alligator mississippiensis	BHI 6238	Dentary	Right	15	6	6.56	4.45	9.35	8.67	63.7881
Alligator mississippiensis	BHI 6238	Dentary	Left	16	6	6.41	3.95	7.08	7.04	41.6972
Alligator mississippiensis	BHI 6238	Dentary	Right	16	6	6.94	4.09	10.56	10.41	73.507
Alligator mississippiensis	BHI 6238	Dentary	Left	18	7	6.31	4.08	10.98	9.34	62.8558
Alligator mississippiensis	BHI 6240	Premaxilla	Left	1	1	7.47	7.34	13.31	15.43	190.994
Alligator mississippiensis	BHI 6240	Premaxilla	Right	1	1	7.71	6.98	16.1	16.97	225.094
Alligator mississippiensis	BHI 6240	Premaxilla	Left	2	1	6.73	6.38	10.04	9.25	100.904
Alligator mississippiensis	BHI 6240	Premaxilla	Right	2	1	7.03	6.64	8.59	10.29	103.889
Alligator mississippiensis	BHI 6240	Premaxilla	Left	3	1	10.2	10.58	15.44	13.92	384.569
Alligator mississippiensis	BHI 6240	Premaxilla	Right	3	1	12.76	11.03	19.48	20.24	691.751
Alligator mississippiensis	BHI 6240	Premaxilla	Left	4	2	15.24	13.92	25.83	26.14	1379.43
Alligator mississippiensis	BHI 6240	Premaxilla	Right	4	2	12.74	13.49	26.88	24.61	1104.38
Alligator mississippiensis	BHI 6240	Premaxilla	Left	5	2	9.77	10.44	15.49	14.75	381.002
Alligator mississippiensis	BHI 6240	Premaxilla	Right	5	2	9.42	8.2	16.2	12.05	241.752
Alligator mississippiensis	BHI 6240	Maxilla	Left	2	3	10.52	10.06	11.15	15.65	308.651
Alligator mississippiensis	BHI 6240	Maxilla	Right	2	3	10.48	9.88	14.06	18.92	375.502
Alligator mississippiensis	BHI 6240	Maxilla	Left	3	3	15.2	14.82	19.66	25.75	1156.06
Alligator mississippiensis	BHI 6240	Maxilla	Right	3	3	15.07	15.72	21.5	26.22	1333.43
Alligator mississippiensis	BHI 6240	Maxilla	Left	4	4	17.16	17.55	28.65	28.78	2160.49
Alligator mississippiensis	BHI 6240	Maxilla	Right	4	4	17.08	17.82	30.25	28.42	2223.38
Alligator mississippiensis	BHI 6240	Maxilla	Left	5	4	12.37	12.9	17.22	12.62	526.543
Alligator mississippiensis	BHI 6240	Maxilla	Right	5	4	13.05	11.99	17.38	14.62	584.902
Alligator mississippiensis	BHI 6240	Maxilla	Left	6	5	7.59	7.45	8.04	7.12	96.4187
Alligator mississippiensis	BHI 6240	Maxilla	Right	6	5	10.88	8.73	9.63	10.15	205.148
Alligator mississippiensis	BHI 6240	Maxilla	Left	7	5	6.58	9.86	10.3	10.8	169.766
Alligator mississippiensis	BHI 6240	Maxilla	Left	8	6	8.08	9.69	8.13	9.34	156.956
Alligator mississippiensis	BHI 6240	Maxilla	Left	9	6	10.1	9.64	12.65	14.03	311.776
Alligator mississippiensis	BHI 6240	Maxilla	Left	10	7	14.31	12.42	13.76	8.96	386.773
Alligator mississippiensis	BHI 6240	Maxilla	Right	10	7	14.38	13.16	22.65	19.4	953.516
Alligator mississippiensis	BHI 6240	Maxilla	Left	11	7	13.45	12.42	19.28	18.01	757.122
Alligator mississippiensis	BHI 6240	Maxilla	Right	11	7	13.35	11.76	16.34	15.37	589.535
Alligator mississippiensis	BHI 6240	Maxilla	Left	12	8	10.96	10.11	15.76	13.04	374.211
Alligator mississippiensis	BHI 6240	Maxilla	Right	12	8	10.59	9.86	13.2	12.09	312.175
Alligator mississippiensis	BHI 6240	Maxilla	Right	13	8	7.59	7.17	10.39	9.57	130.736
Alligator mississippiensis	BHI 6240	Maxilla	Right	14	8	7.96	7.09	12.39	10.71	156.591
Alligator mississippiensis	BHI 6240	Maxilla	Right	15	8	6.75	6.4	13.15	10.08	111.942
Alligator mississippiensis	BHI 6240	Dentary	Left	1	1	13.83	12.92	25.24	26.21	1156.25
Alligator mississippiensis	BHI 6240	Dentary	Right	1	1	14.13	12.84	25.36	25.66	1164.02
Alligator mississippiensis	BHI 6240	Dentary	Left	2	1	7.32	7.01	10.63	9.91	128.281
Alligator mississippiensis	BHI 6240	Dentary	Right	2	1	7.36	6.25	7.53	9.02	87.4091
Alligator mississippiensis	BHI 6240	Dentary	Left	3	2	8.37	8.08	13.26	14.83	233.163
Alligator mississippiensis	BHI 6240	Dentary	Right	3	2	8.42	8.18	13.65	12.22	217.335
Alligator mississippiensis	BHI 6240	Dentary	Left	4	2	12.76	13.62	23.88	23.8	1045.1
Alligator mississippiensis	BHI 6240	Dentary	Right	4	2	14.5	14.19	24.5	27.94	1318.56
Alligator mississippiensis	BHI 6240	Dentary	Left	5	3	7.5	6.51	12.44	8.79	110.89
Alligator mississippiensis	BHI 6240	Dentary	Right	5	3	7.01	6.32	6.87	7.72	73.6578
Alligator mississippiensis	BHI 6240	Dentary	Right	6	3	6.33	5.14	7.77	8.84	64.462
Alligator mississippiensis	BHI 6240	Dentary	Right	7	3	5.44	5.07	8.03	7.45	52.0248
Alligator mississippiensis	BHI 6240	Dentary	Left	8	3	5.26	4.72	8.85	7.71	49.8179
Alligator mississippiensis	BHI 6240	Dentary	Right	8	3	5.23	4.75	7.84	8.18	49.1365
Alligator mississippiensis	BHI 6240	Dentary	Right	9	4	5.19	4.71	7.4	6.86	42.2695
Alligator mississippiensis	BHI 6240	Dentary	Left	10	4	4.79	4.76	8.54	7.04	42.0218
Alligator mississippiensis	BHI 6240	Dentary	Right	10	4	5.79	5.03	9.32	7.06	53.7802
Alligator mississippiensis	BHI 6240	Dentary	Left	11	4	6.46	5.57	9.6	9.24	83.2284
Alligator mississippiensis	BHI 6240	Dentary	Right	11	4	6.45	5.78	9.67	7.68	74.7665
Alligator mississippiensis	BHI 6240	Dentary	Left	12	4	9.13	8.86	9.19	11.73	191.439
Alligator mississippiensis	BHI 6240	Dentary	Right	12	4	11.44	12.03	20.48	21.58	725.76
Alligator mississippiensis	BHI 6240	Dentary	Left	13	5	13.94	14.06	20.95	24.78	1074.4
Alligator mississippiensis	BHI 6240	Dentary	Right	13	5	15.42	14.62	20.84	29.57	1167.46
Alligator mississippiensis	BHI 6240	Dentary	Left	14	5	12.76	10.72	14.98	18.2	530.664
Alligator mississippiensis	BHI 6240	Dentary	Right	14	5	11.9	11.32	13.8	14.33	449.007
Alligator mississippiensis	BHI 6240	Dentary	Left	15	6	9.84	8.35	14.31	14.14	287.059
Alligator mississippiensis	BHI 6240	Dentary	Right	15	6	9.11	8.68	11	13.2	225.196
Alligator mississippiensis	BHI 6240	Dentary	Left	16	6	11.14	8.31	12.71	10.68	245.052
Alligator mississippiensis	BHI 6240	Dentary	Right	16	6	11.22	8.94	13.75	11.31	287.178
Alligator mississippiensis	BHI 6240	Dentary	Left	17	7	9.29	7.7	11.48	10.66	187.444
Alligator mississippiensis	BHI 6240	Dentary	Right	17	7	9.13	6.79	11.47	12.55	179.023
Alligator mississippiensis	BHI 6240	Dentary	Left	18	7	9.42	6.87	12.96	12.55	200.637
Alligator mississippiensis	BHI 6240	Dentary	Right	18	7	9.44	6.63	11.18	11.12	165.516
Alligator mississippiensis	BHI 6240	Dentary	Left	19	8	8.53	7.47	12.36	16.03	203.881
Alligator mississippiensis	BHI 6240	Dentary	Right	19	8	8.78	6.79	11.77	10.49	157.922
Alligator mississippiensis	BHI 6240	Dentary	Left	20	8	6.95	6.67	6.97	8.23	80.6689
Alligator mississippiensis	BHI 6240	Dentary	Right	20	8	8.83	7.95	11.7	13.14	210.489
Alligator mississippiensis	FMNH 29273	Premaxilla	Left	1	1	6.24	4.7	7.59	9.55	58.1836
Alligator mississippiensis	FMNH 29273	Premaxilla	Right	1	1	5.48	4.83	9.69	10.29	66.1699
Alligator mississippiensis	FMNH 29273	Premaxilla	Left	2	1	5.37	3.94	5.86	9.21	30.4786
Alligator mississippiensis	FMNH 29273	Premaxilla	Right	2	1	5.91	5.22	9.05	10.81	73.0929
Alligator mississippiensis	FMNH 29273	Premaxilla	Left	3	1	7.73	7.2	12.28	13.63	177.398
Alligator mississippiensis	FMNH 29273	Premaxilla	Right	3	1	8.71	8.62	10.34	15.02	197.416
Alligator mississippiensis	FMNH 29273	Maxilla	Left	1	3	6.71	5.74	9.12	9.89	89.0805
Alligator mississippiensis	FMNH 29273	Maxilla	Right	1	3	6.16	6.33	9.17	8.78	85.8828
Alligator mississippiensis	FMNH 29273	Maxilla	Right	2	3	9.54	7.8	13.66	13.73	250.08
Alligator mississippiensis	FMNH 29273	Maxilla	Left	3	3	12.12	11.59	26.54	24.75	906.341
Alligator mississippiensis	FMNH 29273	Maxilla	Right	3	3	12.4	10.85	22.6	21.12	733.068
Alligator mississippiensis	FMNH 29273	Maxilla	Left	4	4	14.67	13.06	25.5	26.21	1242.1
Alligator mississippiensis	FMNH 29273	Maxilla	Left	5	4	11.65	8.68	15.54	13.76	351.685
Alligator mississippiensis	FMNH 29273	Maxilla	Right	5	4	10.5	9.56	15.32	14.91	372.199
Alligator mississippiensis	FMNH 29273	Maxilla	Left	6	5	7.63	7.04	15.88	11.03	140.073
Alligator mississippiensis	FMNH 29273	Maxilla	Left	8	6	7.6	6.83	9.76	11.37	130.924
Alligator mississippiensis	FMNH 29273	Maxilla	Right	8	6	6.84	6.44	9.74	12.05	112.283
Alligator mississippiensis	FMNH 29273	Maxilla	Left	9	6	7.89	7.21	12.59	12.92	180.487
Alligator mississippiensis	FMNH 29273	Maxilla	Right	9	6	8.83	8.03	14.22	13.26	240.096
Alligator mississippiensis	FMNH 29273	Maxilla	Left	10	7	12.51	9.47	11.99	16.06	368.151
Alligator mississippiensis	FMNH 29273	Maxilla	Right	10	7	12.5	9.78	15.53	16.34	468.148
Alligator mississippiensis	FMNH 29273	Maxilla	Left	11	7	12.4	9.79	17.27	15.62	479.773
Alligator mississippiensis	FMNH 29273	Maxilla	Left	12	8	11.58	7.94	10.57	14.11	249.754
Alligator mississippiensis	FMNH 29273	Maxilla	Right	12	8	9.8	7.93	12.35	14.99	250.043
Alligator mississippiensis	FMNH 29273	Maxilla	Left	13	8	6.71	5.39	7.99	9.31	74.0157
Alligator mississippiensis	FMNH 29273	Maxilla	Right	13	8	10.21	6.54	10.68	12.32	177.802
Alligator mississippiensis	FMNH 29273	Maxilla	Left	14	8	9.05	6.15	9.33	10.58	127.966
Alligator mississippiensis	FMNH 29273	Maxilla	Right	14	8	9.96	5.84	8.42	7.8	97.2836
Alligator mississippiensis	FMNH 29273	Maxilla	Right	15	8	8.5	4.75	9.23	7.27	72.7281
Alligator mississippiensis	FMNH 29273	Dentary	Left	1	1	9.49	8.16	14.5	17.3	293.961
Alligator mississippiensis	FMNH 29273	Dentary	Left	2	1	6.72	6.33	10.34	14.12	108.274
Alligator mississippiensis	FMNH 29273	Dentary	Right	2	1	7.88	6.07	16.26	13.51	168.445
Alligator mississippiensis	FMNH 29273	Dentary	Right	3	2	7.54	6.84	12.48	16.56	159.212
Alligator mississippiensis	FMNH 29273	Dentary	Left	4	2	10.02	8.15	12.87	14.74	270.188
Alligator mississippiensis	FMNH 29273	Dentary	Left	5	3	6.19	5.05	10.62	8.26	67.4715
Alligator mississippiensis	FMNH 29273	Dentary	Right	5	3	6.46	5.61	14.79	10.41	84.9353
Alligator mississippiensis	FMNH 29273	Dentary	Left	7	3	5.39	4.22	7.62	8.51	44.6437
Alligator mississippiensis	FMNH 29273	Dentary	Left	11	4	6.75	5.78	9.49	13.25	92.1011
Alligator mississippiensis	FMNH 29273	Dentary	Right	11	4	6.7	6.18	10.96	12.27	118.23
Alligator mississippiensis	FMNH 29273	Dentary	Left	12	4	11.69	9.72	18.06	17.43	497.686
Alligator mississippiensis	FMNH 29273	Dentary	Right	13	5	12.74	8.87	15.82	19.33	465.836
Alligator mississippiensis	FMNH 29273	Dentary	Left	14	5	11.43	7.71	14.72	13.52	296.243
Alligator mississippiensis	FMNH 29273	Dentary	Right	14	5	9.69	8.14	10.85	12.08	212.836
Alligator mississippiensis	FMNH 29273	Dentary	Left	15	6	9.79	6.6	10.68	11.13	164.665
Alligator mississippiensis	FMNH 29273	Dentary	Right	15	6	9.66	7.09	11.21	10.93	178.526
Alligator mississippiensis	FMNH 29273	Dentary	Left	16	6	8.73	5.45	9.65	10.61	113.174
Alligator mississippiensis	FMNH 29273	Dentary	Right	16	6	9.07	5.78	10.03	8.15	105.774
Alligator mississippiensis	FMNH 29273	Dentary	Left	17	7	9.81	5.88	8.18	8.13	98.3836
Alligator mississippiensis	FMNH 29273	Dentary	Right	17	7	10.41	5.66	10.14	12.25	149.714
Alligator mississippiensis	FMNH 8201	Premaxilla	Right	1	1	5.76	4.58	10.87	9.64	66.4076
Alligator mississippiensis	FMNH 8201	Premaxilla	Left	2	1	4.73	4.82	7.01	9.69	39.3849
Alligator mississippiensis	FMNH 8201	Premaxilla	Right	2	1	4.49	3.94	7.18	7.46	32.2052
Alligator mississippiensis	FMNH 8201	Premaxilla	Right	3	1	8.94	7.95	13.07	15.83	243.192
Alligator mississippiensis	FMNH 8201	Premaxilla	Right	4	2	9.78	8.58	16.16	19.04	354.948
Alligator mississippiensis	FMNH 8201	Premaxilla	Left	5	2	6.09	5.37	11.43	9.11	77.6428
Alligator mississippiensis	FMNH 8201	Premaxilla	Right	5	2	5.82	5.27	9.92	9.73	75.3124
Alligator mississippiensis	FMNH 8201	Maxilla	Left	1	3	5.39	4.91	10.46	9.69	66.571
Alligator mississippiensis	FMNH 8201	Maxilla	Right	1	3	5.66	5.2	9.26	11.14	71.2212
Alligator mississippiensis	FMNH 8201	Maxilla	Left	2	3	8.4	6.91	13.98	14.9	208.679
Alligator mississippiensis	FMNH 8201	Maxilla	Right	2	3	7.59	6.36	13.04	12.75	155.632
Alligator mississippiensis	FMNH 8201	Maxilla	Left	3	3	9.74	9.08	15.81	17.13	360.923
Alligator mississippiensis	FMNH 8201	Maxilla	Right	3	3	10.3	9.05	15.85	16.06	368.442
Alligator mississippiensis	FMNH 8201	Maxilla	Left	4	4	12.43	11.7	19.46	20.07	713.496
Alligator mississippiensis	FMNH 8201	Maxilla	Right	4	4	12.33	11.97	24.83	23.57	899.479
Alligator mississippiensis	FMNH 8201	Maxilla	Left	5	4	8.59	7.7	14.01	12.08	207.842
Alligator mississippiensis	FMNH 8201	Maxilla	Right	5	4	9.8	8.26	12.18	11.46	227.337
Alligator mississippiensis	FMNH 8201	Maxilla	Left	6	5	6.49	5.98	10.05	8.35	84.4147
Alligator mississippiensis	FMNH 8201	Maxilla	Right	6	5	6.85	5.4	10.28	8.8	84.1892
Alligator mississippiensis	FMNH 8201	Maxilla	Left	7	5	5.95	5.5	10.18	8.37	71.6969
Alligator mississippiensis	FMNH 8201	Maxilla	Right	7	5	6.5	5.4	10.24	8.79	80.1055
Alligator mississippiensis	FMNH 8201	Maxilla	Left	8	6	6.98	5.95	9.7	9.84	99.1985
Alligator mississippiensis	FMNH 8201	Maxilla	Right	8	6	6.09	6.14	9.55	9.9	90.265
Alligator mississippiensis	FMNH 8201	Maxilla	Left	9	6	8.63	7.36	12.25	12.7	194.373
Alligator mississippiensis	FMNH 8201	Maxilla	Right	9	6	9.37	7.72	11.64	14.06	218.91
Alligator mississippiensis	FMNH 8201	Maxilla	Left	10	7	9.3	8.89	13.79	14.19	285.33
Alligator mississippiensis	FMNH 8201	Maxilla	Right	10	7	12.78	9.6	16.28	16.62	486.703
Alligator mississippiensis	FMNH 8201	Maxilla	Left	11	7	11.42	8.27	14.36	15.93	343.536
Alligator mississippiensis	FMNH 8201	Maxilla	Right	11	7	11.39	8.92	14.78	14.24	354.576
Alligator mississippiensis	FMNH 8201	Maxilla	Left	12	8	7.34	5.69	11.34	8.67	94.7967
Alligator mississippiensis	FMNH 8201	Maxilla	Right	12	8	9.39	8.01	10.9	12.09	204.941
Alligator mississippiensis	FMNH 8201	Maxilla	Left	13	8	8.89	6.23	10.67	10.65	140.488
Alligator mississippiensis	FMNH 8201	Maxilla	Right	13	8	8.5	5.66	10.37	9.94	116.015
Alligator mississippiensis	FMNH 8201	Maxilla	Left	14	8	8.03	5.44	10.69	9.49	104.674
Alligator mississippiensis	FMNH 8201	Maxilla	Right	14	8	6.72	4.68	4.88	6.07	35.0287
Alligator mississippiensis	FMNH 8201	Maxilla	Left	15	8	6.26	4.22	6.35	6.6	39.1702
Alligator mississippiensis	FMNH 8201	Maxilla	Right	15	8	5.15	4.5	4.95	4.53	24.0644
Alligator mississippiensis	FMNH 8201	Dentary	Left	1	1	8.58	7.28	16.52	18.75	270.103
Alligator mississippiensis	FMNH 8201	Dentary	Right	1	1	9.6	7.77	18.8	16.56	323.118
Alligator mississippiensis	FMNH 8201	Dentary	Left	2	1	5.73	5.05	10.38	12.06	78.5685
Alligator mississippiensis	FMNH 8201	Dentary	Right	2	1	6.1	5.1	13.3	11.11	89.8338
Alligator mississippiensis	FMNH 8201	Dentary	Left	3	2	7.39	5.4	10.47	12.18	108.806
Alligator mississippiensis	FMNH 8201	Dentary	Right	3	2	7.03	5.82	10.8	12.1	114.711
Alligator mississippiensis	FMNH 8201	Dentary	Left	4	2	10.24	7.74	18.93	17.73	362.685
Alligator mississippiensis	FMNH 8201	Dentary	Right	4	2	10.86	8.13	17.83	14.25	329.369
Alligator mississippiensis	FMNH 8201	Dentary	Left	5	3	5.46	5.38	8.2	9.07	62.1948
Alligator mississippiensis	FMNH 8201	Dentary	Right	5	3	6.27	4.57	11.29	9.97	74.4873
Alligator mississippiensis	FMNH 8201	Dentary	Left	6	3	5.07	3.87	7.31	6.29	31.7492
Alligator mississippiensis	FMNH 8201	Dentary	Right	6	3	5.74	4.01	7.89	7.99	44.6042
Alligator mississippiensis	FMNH 8201	Dentary	Left	7	3	4.44	3.28	7.74	6.55	24.9457
Alligator mississippiensis	FMNH 8201	Dentary	Right	7	3	4.25	3.59	8.41	8.12	31.8296
Alligator mississippiensis	FMNH 8201	Dentary	Right	8	3	3.85	3.73	6.77	8.21	25.2381
Alligator mississippiensis	FMNH 8201	Dentary	Left	9	4	5.19	3.19	7.29	7.82	30.5931
Alligator mississippiensis	FMNH 8201	Dentary	Right	9	4	5.22	3.6	7.72	7.27	34.4368
Alligator mississippiensis	FMNH 8201	Dentary	Right	10	4	5.2	3.96	7.1	8.13	37.8208
Alligator mississippiensis	FMNH 8201	Dentary	Right	11	4	5.08	4.01	7.8	7.82	39.3866
Alligator mississippiensis	FMNH 8201	Dentary	Left	12	4	6.96	5.44	10.64	12.44	105.353
Alligator mississippiensis	FMNH 8201	Dentary	Right	12	4	6.89	5.64	8.84	11.36	89.8973
Alligator mississippiensis	FMNH 8201	Dentary	Left	13	5	10.65	8.04	15.16	18.48	339.834
Alligator mississippiensis	FMNH 8201	Dentary	Right	13	5	10.2	7.6	16	15.43	301.198
Alligator mississippiensis	FMNH 8201	Dentary	Left	14	5	11.66	7.43	12.06	14.23	262.543
Alligator mississippiensis	FMNH 8201	Dentary	Right	14	5	10.38	7.17	14.75	13.43	253.159
Alligator mississippiensis	FMNH 8201	Dentary	Left	15	6	9.59	5.6	11.84	9.35	128.278
Alligator mississippiensis	FMNH 8201	Dentary	Right	15	6	7.83	5.7	8.62	6.86	76.0184
Alligator mississippiensis	FMNH 8201	Dentary	Left	16	6	9.93	5.15	10.43	9.95	118.998
Alligator mississippiensis	FMNH 8201	Dentary	Right	16	6	8.86	4.66	10.86	10.28	103.511
Alligator mississippiensis	FMNH 8201	Dentary	Left	17	7	8.48	4.74	8.25	8.08	73.4131
Alligator mississippiensis	FMNH 8201	Dentary	Right	17	7	9.89	4.69	9.42	7.57	82.3981
Alligator mississippiensis	FMNH 8201	Dentary	Left	18	7	7.91	4.18	7	7.19	50.9732
Alligator mississippiensis	FMNH 8201	Dentary	Right	18	7	8.33	4.66	9.68	8.65	82.3292
Alligator mississippiensis	FMNH 8201	Dentary	Right	19	8	7.68	4.2	9.03	7.58	61.067
Alligator mississippiensis	FMNH 8201	Dentary	Left	20	8	7.58	3.64	9.14	8.51	57.369
Alligator mississippiensis	FMNH 8201	Dentary	Right	20	8	7.79	3.33	10	9.01	58.4048
Alligator sinensis	AMNH 23900	Premaxilla	Left	1	1	1.8	1.66	3.56	3.87	2.77739
Alligator sinensis	AMNH 23900	Premaxilla	Right	1	1	1.59	1.47	3.3	3.47	2.00182
Alligator sinensis	AMNH 23900	Premaxilla	Right	2	1	1.88	1.88	3.66	3.83	3.34059
Alligator sinensis	AMNH 23900	Premaxilla	Right	3	1	2.75	2.5	5.3	5.77	9.50801
Alligator sinensis	AMNH 23900	Premaxilla	Left	4	2	3.82	3.18	7.1	7.57	22.3512
Alligator sinensis	AMNH 23900	Maxilla	Left	1	3	1.88	1.5	3.14	3.31	2.26822
Alligator sinensis	AMNH 23900	Maxilla	Right	1	3	2.35	1.99	4.37	4.01	4.86588
Alligator sinensis	AMNH 23900	Maxilla	Left	2	3	2.85	2.43	4.55	4.97	8.1446
Alligator sinensis	AMNH 23900	Maxilla	Right	2	3	3.15	2.47	5.2	5.14	10.0285
Alligator sinensis	AMNH 23900	Maxilla	Right	3	3	3.4	2.61	6.1	6.5	13.9954
Alligator sinensis	AMNH 23900	Maxilla	Right	4	4	5.15	3.99	8.51	9.56	45.6102
Alligator sinensis	AMNH 23900	Maxilla	Left	5	4	2.72	2.11	4.39	3.86	5.73919
Alligator sinensis	AMNH 23900	Maxilla	Right	6	5	2.64	1.93	3.59	3.73	4.54717
Alligator sinensis	AMNH 23900	Maxilla	Left	7	5	2.62	2.01	3.57	3.48	4.50915
Alligator sinensis	AMNH 23900	Maxilla	Right	9	6	2.81	2.63	3.81	3.91	6.95153
Alligator sinensis	AMNH 23900	Maxilla	Right	11	7	3.84	2.84	2.83	3.06	6.36416
Alligator sinensis	AMNH 23900	Maxilla	Left	12	8	3.62	2.24	2.95	3.16	5.21578
Alligator sinensis	AMNH 23900	Maxilla	Right	12	8	3.74	2.53	2.52	2.93	4.88046
Alligator sinensis	AMNH 23900	Maxilla	Right	13	8	3.22	2.14	2.88	2.67	4.06874
Alligator sinensis	AMNH 23900	Dentary	Right	1	1	3.27	2.68	6.62	6.33	14.3176
Alligator sinensis	AMNH 23900	Dentary	Right	2	1	2.21	1.76	4.29	4.34	4.24634
Alligator sinensis	AMNH 23900	Dentary	Right	3	2	2.73	1.93	4.63	5.15	6.35853
Alligator sinensis	AMNH 23900	Dentary	Right	5	3	2.32	1.78	4.2	4	4.23568
Alligator sinensis	AMNH 23900	Dentary	Right	6	3	2.12	1.53	3.52	3.04	2.56738
Alligator sinensis	AMNH 23900	Dentary	Left	7	3	2.05	1.44	2.79	2.84	2.02557
Alligator sinensis	AMNH 23900	Dentary	Right	8	3	2.01	1.34	2.94	2.84	1.90827
Alligator sinensis	AMNH 23900	Dentary	Left	9	4	1.91	1.32	3.02	2.88	1.83733
Alligator sinensis	AMNH 23900	Dentary	Right	9	4	1.93	1.29	2.94	3	1.82993
Alligator sinensis	AMNH 23900	Dentary	Left	11	4	2.54	1.78	3.39	3.42	3.73923
Alligator sinensis	AMNH 23900	Dentary	Right	13	5	3.5	2.36	4.84	5.35	10.237
Alligator sinensis	AMNH 23900	Dentary	Right	14	5	3.49	2.33	4.07	4.56	8.3182
Alligator sinensis	AMNH 23900	Dentary	Right	16	6	3.8	2.49	3.58	3.49	7.38224
Alligator sinensis	AMNH 23900	Dentary	Right	18	7	3.59	2.36	3.01	2.84	5.11679
Alligator sinensis	AMNH 23900	Dentary	Left	19	8	3.68	2.45	2.96	3.08	5.64951
Alligator sinensis	AMNH 23901	Dentary	Right	4	2	3.9	2.94	7.45	6.97	20.6779
Alligator sinensis	AMNH 23907	Premaxilla	Right	2	1	1.69	1.4	3.06	3.12	1.83988
Alligator sinensis	AMNH 23907	Premaxilla	Right	3	1	2.69	2.23	4.92	4.94	7.44844
Alligator sinensis	AMNH 23907	Premaxilla	Right	4	2	2.82	2.26	5.32	5.35	8.58445
Alligator sinensis	AMNH 23907	Maxilla	Left	1	3	1.91	1.4	3.33	3.43	2.26665
Alligator sinensis	AMNH 23907	Maxilla	Right	1	3	2.06	1.39	3.26	3.22	2.30239
Alligator sinensis	AMNH 23907	Maxilla	Left	2	3	2.31	1.82	3.71	3.98	4.00891
Alligator sinensis	AMNH 23907	Maxilla	Left	3	3	2.68	2.29	4.32	4.51	6.74202
Alligator sinensis	AMNH 23907	Maxilla	Right	4	4	3.86	3.08	6.71	7.17	20.6007
Alligator sinensis	AMNH 23907	Maxilla	Left	6	5	2.27	1.54	2.92	2.91	2.45725
Alligator sinensis	AMNH 23907	Maxilla	Right	8	6	2.64	1.85	4.12	3.7	4.64599
Alligator sinensis	AMNH 23907	Maxilla	Left	9	6	2.86	1.94	3.27	3.66	4.54171
Alligator sinensis	AMNH 23907	Maxilla	Left	10	7	3.29	2.34	3.69	3.75	6.7236
Alligator sinensis	AMNH 23907	Maxilla	Right	10	7	3.12	2.34	4.13	3.84	6.97849
Alligator sinensis	AMNH 23907	Maxilla	Right	11	7	2.98	2.09	3.04	3.07	4.34844
Alligator sinensis	AMNH 23907	Maxilla	Right	13	8	2.74	1.8	2.67	2.83	3.07353
Alligator sinensis	AMNH 23907	Maxilla	Left	14	8	1.97	1.32	1.8	1.93	1.07578
Alligator sinensis	AMNH 23907	Dentary	Left	1	1	2.49	1.99	4.96	5.12	6.32239
Alligator sinensis	AMNH 23907	Dentary	Left	2	1	3.36	1.64	3.9	4.23	5.31418
Alligator sinensis	AMNH 23907	Dentary	Right	3	2	2	1.55	3.97	3.73	2.99553
Alligator sinensis	AMNH 23907	Dentary	Left	5	3	1.86	1.44	2.86	2.86	1.89645
Alligator sinensis	AMNH 23907	Dentary	Left	6	3	1.82	1.45	2.87	2.86	1.87687
Alligator sinensis	AMNH 23907	Dentary	Right	6	3	2.19	1.45	2.84	2.7	2.11093
Alligator sinensis	AMNH 23907	Dentary	Right	7	3	1.7	1.19	2.63	2.54	1.29112
Alligator sinensis	AMNH 23907	Dentary	Left	8	3	1.68	1.13	2.4	2.45	1.13011
Alligator sinensis	AMNH 23907	Dentary	Left	9	4	1.88	1.27	2.79	2.86	1.66405
Alligator sinensis	AMNH 23907	Dentary	Right	9	4	1.61	1.25	2.39	2.42	1.19383
Alligator sinensis	AMNH 23907	Dentary	Left	10	4	1.81	1.1	2.27	2.36	1.10928
Alligator sinensis	AMNH 23907	Dentary	Right	10	4	2.01	1.48	2.45	2.58	1.79174
Alligator sinensis	AMNH 23907	Dentary	Left	11	4	2.35	1.57	3.29	3.56	3.08689
Alligator sinensis	AMNH 23907	Dentary	Right	11	4	2.11	1.43	3.2	3.12	2.35125
Alligator sinensis	AMNH 23907	Dentary	Left	14	5	2.92	1.79	3.84	3.86	4.87462
Alligator sinensis	AMNH 23907	Dentary	Right	14	5	3.16	2.05	3.85	3.78	5.88759
Alligator sinensis	AMNH 23907	Dentary	Left	15	6	2.85	2.18	3.37	3.46	5.04548
Alligator sinensis	AMNH 23907	Dentary	Left	16	6	2.35	1.99	2.82	3.06	3.28224
Alligator sinensis	AMNH 23907	Dentary	Right	16	6	2.56	1.62	2.94	2.73	2.73721
Alligator sinensis	AMNH 23907	Dentary	Right	18	7	3.65	2.17	3.18	2.85	4.95604
Alligator sinensis	FMNH 31302	Premaxilla	Left	1	1	2.27	1.67	2.18	3.4	2.1331
Alligator sinensis	FMNH 31302	Premaxilla	Right	1	1	1.99	1.69	2.87	2.67	2.26457
Alligator sinensis	FMNH 31302	Premaxilla	Left	3	1	2.9	3.08	5.56	4.99	11.6285
Alligator sinensis	FMNH 31302	Premaxilla	Right	3	1	2.69	2.77	5.48	4.75	9.26566
Alligator sinensis	FMNH 31302	Premaxilla	Left	4	2	3.1	2.23	3.63	4.1	6.33374
Alligator sinensis	FMNH 31302	Premaxilla	Right	4	2	2.89	2.15	3.7	4.98	5.96848
Alligator sinensis	FMNH 31302	Premaxilla	Left	5	2	2.4	1.88	2.79	2.48	2.74785
Alligator sinensis	FMNH 31302	Premaxilla	Right	5	2	2.5	2.55	5.29	3.44	4.69477
Alligator sinensis	FMNH 31302	Maxilla	Left	1	3	2.43	1.87	3.68	4.62	4.35319
Alligator sinensis	FMNH 31302	Maxilla	Right	1	3	2.36	1.82	4.76	4.52	5.01989
Alligator sinensis	FMNH 31302	Maxilla	Left	2	3	1.99	2.21	3.25	3.92	3.73397
Alligator sinensis	FMNH 31302	Maxilla	Right	2	3	2.51	1.89	3.68	3.67	4.28975
Alligator sinensis	FMNH 31302	Maxilla	Left	3	3	3.44	2.72	4.86	5.08	11.3988
Alligator sinensis	FMNH 31302	Maxilla	Right	3	3	3.45	2.8	5.29	4.37	10.9963
Alligator sinensis	FMNH 31302	Maxilla	Left	4	4	3.94	3.87	7.22	8.85	28.3098
Alligator sinensis	FMNH 31302	Maxilla	Right	4	4	4.09	3.12	7.63	7.73	24.7234
Alligator sinensis	FMNH 31302	Maxilla	Left	5	4	2.17	2.33	3.85	3.6	4.68552
Alligator sinensis	FMNH 31302	Maxilla	Right	5	4	2.68	1.6	4.24	3.72	4.12713
Alligator sinensis	FMNH 31302	Maxilla	Left	7	5	2.47	2.18	3.42	4.59	4.72991
Alligator sinensis	FMNH 31302	Maxilla	Left	8	6	2.22	2.23	3.61	4.29	4.677
Alligator sinensis	FMNH 31302	Maxilla	Left	9	6	3.68	2.02	4.89	5.05	8.97641
Alligator sinensis	FMNH 31302	Maxilla	Right	9	6	2.53	2.04	4.64	3.68	4.95434
Alligator sinensis	FMNH 31302	Maxilla	Left	10	7	2.82	2.2	4.17	4.15	6.35658
Alligator sinensis	FMNH 31302	Maxilla	Right	10	7	3.05	2.73	3.81	5.09	8.27168
Alligator sinensis	FMNH 31302	Maxilla	Left	11	7	3.37	2.26	2.97	2.48	4.22477
Alligator sinensis	FMNH 31302	Maxilla	Right	11	7	3.08	2.01	3.01	3.42	4.53331
Alligator sinensis	FMNH 31302	Maxilla	Right	12	8	3.07	2.55	4.02	3.12	6.31559
Alligator sinensis	FMNH 31302	Dentary	Left	1	1	2.93	2.55	5.5	5.38	10.2391
Alligator sinensis	FMNH 31302	Dentary	Right	1	1	3.26	3.08	6.83	5.7	14.9157
Alligator sinensis	FMNH 31302	Dentary	Left	2	1	1.76	1.42	3.12	2.26	1.45112
Alligator sinensis	FMNH 31302	Dentary	Right	2	1	1.7	1.71	2.93	2.64	1.98881
Alligator sinensis	FMNH 31302	Dentary	Left	3	2	2.78	1.96	6.01	6.96	8.49184
Alligator sinensis	FMNH 31302	Dentary	Right	3	2	2.22	1.62	3.97	3.55	3.32131
Alligator sinensis	FMNH 31302	Dentary	Left	4	2	3.91	3.2	6.7	5.45	17.8522
Alligator sinensis	FMNH 31302	Dentary	Right	4	2	4.06	2.66	8.61	7.37	20.8051
Alligator sinensis	FMNH 31302	Dentary	Left	5	3	2.03	1.9	2.48	3.27	2.50201
Alligator sinensis	FMNH 31302	Dentary	Right	5	3	2.38	2.09	4.77	4.5	5.79591
Alligator sinensis	FMNH 31302	Dentary	Right	6	3	2.06	1.91	3.59	2.43	2.40755
Alligator sinensis	FMNH 31302	Dentary	Left	7	3	1.7	2.15	3.2	3.32	3.00401
Alligator sinensis	FMNH 31302	Dentary	Right	7	3	1.59	1.27	2.96	2.29	1.19939
Alligator sinensis	FMNH 31302	Dentary	Left	12	4	3.6	2.38	5.25	6.36	11.7762
Alligator sinensis	FMNH 31302	Dentary	Right	12	4	3.02	1.93	5.65	5.81	8.42264
Alligator sinensis	FMNH 31302	Dentary	Left	13	5	3.03	2.55	3.75	4.4	7.4739
Alligator sinensis	FMNH 31302	Dentary	Left	14	5	2.58	2.39	3.18	3.55	4.96527
Alligator sinensis	FMNH 31302	Dentary	Right	14	5	3.44	2.41	4.35	5.14	9.3417
Alligator sinensis	FMNH 31302	Dentary	Left	15	6	3.09	2.1	3.79	3.7	5.79297
Alligator sinensis	FMNH 31302	Dentary	Right	15	6	2.02	1.77	3.41	3.2	2.92965
Alligator sinensis	FMNH 31302	Dentary	Right	16	6	4.23	1.99	4.79	4.63	9.26768
Caiman crocodilus	FMNH 26679	Premaxilla	Left	2	1	2.48	2.76	5.29	4.9	8.74535
Caiman crocodilus	FMNH 26679	Premaxilla	Left	3	1	6.35	6.27	11.47	11.75	116.289
Caiman crocodilus	FMNH 26679	Premaxilla	Right	3	1	6.46	6.04	11.45	11.7	113.457
Caiman crocodilus	FMNH 26679	Premaxilla	Left	4	2	7.45	7.5	11.35	11.56	158.394
Caiman crocodilus	FMNH 26679	Premaxilla	Right	4	2	7.06	7.15	14.89	13.92	182.813
Caiman crocodilus	FMNH 26679	Premaxilla	Left	5	2	3.54	3.42	5.86	5.68	17.3841
Caiman crocodilus	FMNH 26679	Premaxilla	Right	5	2	4.18	3.66	6.17	5.5	21.5377
Caiman crocodilus	FMNH 26679	Maxilla	Left	1	3	3.13	3.18	5.06	6.83	12.3259
Caiman crocodilus	FMNH 26679	Maxilla	Right	1	3	3.14	2.96	6.23	7.1	15.1443
Caiman crocodilus	FMNH 26679	Maxilla	Left	2	3	3.96	3.72	6.84	7.35	26.0568
Caiman crocodilus	FMNH 26679	Maxilla	Right	2	3	4.26	3.84	7.83	8.86	33.5295
Caiman crocodilus	FMNH 26679	Maxilla	Left	3	3	5.26	5.74	9.01	10.17	71.1017
Caiman crocodilus	FMNH 26679	Maxilla	Right	3	3	5.94	6.3	11.61	12.27	112.599
Caiman crocodilus	FMNH 26679	Maxilla	Left	4	4	8.17	6.62	16.78	14.7	208.142
Caiman crocodilus	FMNH 26679	Maxilla	Right	4	4	7.14	6.54	15.11	15.77	182.851
Caiman crocodilus	FMNH 26679	Maxilla	Left	5	4	3.75	3.74	6.92	6.67	23.9274
Caiman crocodilus	FMNH 26679	Maxilla	Right	5	4	3.52	3.9	7.04	6.49	23.1877
Caiman crocodilus	FMNH 26679	Maxilla	Right	6	5	3.35	3	6.96	6.23	16.3797
Caiman crocodilus	FMNH 26679	Maxilla	Left	7	5	3.56	3.47	6.3	6.64	20.025
Caiman crocodilus	FMNH 26679	Maxilla	Right	7	5	3.42	3.26	5.73	4.85	14.1198
Caiman crocodilus	FMNH 26679	Maxilla	Left	8	6	6.01	5.12	8.92	9.25	68.964
Caiman crocodilus	FMNH 26679	Maxilla	Left	9	6	4.9	5	9.03	9.14	56.0989
Caiman crocodilus	FMNH 26679	Maxilla	Left	10	7	5.85	4.65	7.9	8.07	52.891
Caiman crocodilus	FMNH 26679	Maxilla	Right	10	7	5.44	4.45	6.94	7.82	42.9065
Caiman crocodilus	FMNH 26679	Maxilla	Left	11	7	5.43	5.02	7.77	8.18	53.3596
Caiman crocodilus	FMNH 26679	Maxilla	Right	11	7	5.15	4.03	6.1	7.59	32.9866
Caiman crocodilus	FMNH 26679	Maxilla	Left	12	8	4.2	5.02	6.52	7.51	35.9045
Caiman crocodilus	FMNH 26679	Maxilla	Right	12	8	5.33	4.42	5.3	6.94	32.3307
Caiman crocodilus	FMNH 26679	Maxilla	Left	13	8	5.55	4.56	6.52	6.5	39.0175
Caiman crocodilus	FMNH 26679	Maxilla	Right	13	8	4.02	3.9	5.94	6.24	23.5299
Caiman crocodilus	FMNH 26679	Maxilla	Left	14	8	4.21	3.4	4.89	5.15	17.0456
Caiman crocodilus	FMNH 26679	Maxilla	Right	14	8	4.4	3.27	5.95	5.64	20.1441
Caiman crocodilus	FMNH 26679	Maxilla	Right	15	8	2.29	1.88	4.35	3.92	4.39866
Caiman crocodilus	FMNH 26679	Dentary	Left	1	1	6.98	7.16	15.81	15.46	199.154
Caiman crocodilus	FMNH 26679	Dentary	Right	1	1	7.66	7.03	17.52	16.4	230.42
Caiman crocodilus	FMNH 26679	Dentary	Left	2	1	3.5	3.67	5.93	5.24	17.4855
Caiman crocodilus	FMNH 26679	Dentary	Right	2	1	3.48	3.77	6.63	5.29	18.0693
Caiman crocodilus	FMNH 26679	Dentary	Right	3	2	4.26	3.55	6.45	7.24	25.3084
Caiman crocodilus	FMNH 26679	Dentary	Right	4	2	8.43	6.99	18.54	18.26	276.151
Caiman crocodilus	FMNH 26679	Dentary	Right	5	3	3.76	3.24	8.2	7.33	23.3764
Caiman crocodilus	FMNH 26679	Dentary	Left	6	3	2.99	2.85	5.97	5.44	12.0881
Caiman crocodilus	FMNH 26679	Dentary	Left	7	3	2.8	2.84	5.55	4.84	10.0746
Caiman crocodilus	FMNH 26679	Dentary	Right	7	3	2.91	2.08	5.91	4.67	7.29101
Caiman crocodilus	FMNH 26679	Dentary	Left	8	3	2.77	2.78	5.42	5.23	10.3414
Caiman crocodilus	FMNH 26679	Dentary	Right	8	3	2.56	3.03	4.89	5.49	9.92941
Caiman crocodilus	FMNH 26679	Dentary	Left	9	4	3.07	2.51	5.12	5.33	10.0519
Caiman crocodilus	FMNH 26679	Dentary	Right	10	4	2.7	2.83	5.05	5.39	10.0066
Caiman crocodilus	FMNH 26679	Dentary	Left	11	4	4.58	4.5	9.71	10.26	52.0604
Caiman crocodilus	FMNH 26679	Dentary	Right	11	4	4.25	4.82	8.62	10.18	45.679
Caiman crocodilus	FMNH 26679	Dentary	Right	12	4	6.55	6	12.52	12.56	124.54
Caiman crocodilus	FMNH 26679	Dentary	Right	13	5	5.15	4.42	7.16	6.32	36.622
Caiman crocodilus	FMNH 26679	Dentary	Left	14	5	4.32	4.46	7.85	7.36	36.5435
Caiman crocodilus	FMNH 26679	Dentary	Right	14	5	5.2	4.76	8.48	8.77	53.2077
Caiman crocodilus	FMNH 26679	Dentary	Left	15	6	4.76	4.64	7.24	7.06	38.9573
Caiman crocodilus	FMNH 26679	Dentary	Right	15	6	5.88	4.77	5.66	7.97	41.5157
Caiman crocodilus	FMNH 26679	Dentary	Left	16	6	5.37	4.65	7.86	7.27	45.9548
Caiman crocodilus	FMNH 26679	Dentary	Right	16	6	6.26	4.69	6.33	7.53	46.642
Caiman crocodilus	FMNH 26679	Dentary	Left	17	7	5.08	4.2	7.1	6.59	35.3253
Caiman crocodilus	FMNH 26679	Dentary	Right	17	7	5.06	4.52	6.89	6.86	38.2758
Caiman crocodilus	FMNH 26679	Dentary	Left	18	7	4.91	3.54	5.29	6.68	23.8217
Caiman crocodilus	FMNH 26679	Dentary	Right	18	7	4.98	4.57	4.55	6.22	26.8015
Caiman crocodilus	FMNH 26679	Dentary	Left	19	8	4.5	3.63	6.04	5	20.9726
Caiman crocodilus	FMNH 26679	Dentary	Right	19	8	4.35	3.38	5.2	5.23	18.2441
Caiman crocodilus	FMNH 69821	Premaxilla	Left	1	1	4.85	4.45	9.93	11.44	55.8755
Caiman crocodilus	FMNH 69821	Premaxilla	Right	1	1	4.66	4.12	7.75	11.23	30.7528
Caiman crocodilus	FMNH 69821	Premaxilla	Left	2	1	3.05	3.07	5.26	6.93	12.1047
Caiman crocodilus	FMNH 69821	Premaxilla	Left	3	1	6.16	4.99	12.63	12.7	98.8529
Caiman crocodilus	FMNH 69821	Premaxilla	Right	3	1	5.65	5.35	11.3	13.2	88.8343
Caiman crocodilus	FMNH 69821	Premaxilla	Left	4	2	7.5	5.95	14.85	14.39	164.777
Caiman crocodilus	FMNH 69821	Premaxilla	Right	4	2	7.45	5.91	17.09	18.1	196.388
Caiman crocodilus	FMNH 69821	Premaxilla	Left	5	2	4.6	4.27	10.24	9.07	46.6335
Caiman crocodilus	FMNH 69821	Maxilla	Left	1	3	4.38	3.3	9.99	7.68	27.518
Caiman crocodilus	FMNH 69821	Maxilla	Right	1	3	3.8	2.93	8.95	10.36	25.623
Caiman crocodilus	FMNH 69821	Maxilla	Left	2	3	3.93	3.5	8.69	9.43	31.2792
Caiman crocodilus	FMNH 69821	Maxilla	Right	2	3	4.05	3.85	9.98	10.13	40.177
Caiman crocodilus	FMNH 69821	Maxilla	Left	3	3	5.2	5.02	12.08	12.09	80.6549
Caiman crocodilus	FMNH 69821	Maxilla	Right	3	3	5.35	4.37	13.12	11.5	70.0931
Caiman crocodilus	FMNH 69821	Maxilla	Left	4	4	6.95	5.8	11.85	13.86	125.028
Caiman crocodilus	FMNH 69821	Maxilla	Right	4	4	7.17	6.76	16.51	16.77	206.054
Caiman crocodilus	FMNH 69821	Maxilla	Left	5	4	3.75	3.82	9.1	8.02	29.9956
Caiman crocodilus	FMNH 69821	Maxilla	Left	6	5	4.19	3.64	6.9	6.38	24.9639
Caiman crocodilus	FMNH 69821	Maxilla	Right	6	5	3.62	2.8	6.66	6.55	16.8483
Caiman crocodilus	FMNH 69821	Maxilla	Left	7	5	3.83	3.56	6.16	6.68	21.6709
Caiman crocodilus	FMNH 69821	Maxilla	Right	7	5	3.53	2.94	7.07	7.14	18.6955
Caiman crocodilus	FMNH 69821	Maxilla	Left	8	6	4.98	4.33	9.09	7.6	42.9041
Caiman crocodilus	FMNH 69821	Maxilla	Right	8	6	4.92	4.17	9.15	8.64	45.6659
Caiman crocodilus	FMNH 69821	Maxilla	Left	9	6	5.96	3.78	8.57	7.61	43.7807
Caiman crocodilus	FMNH 69821	Maxilla	Right	9	6	5.71	4.4	7.55	6.59	41.9368
Caiman crocodilus	FMNH 69821	Maxilla	Left	10	7	4.78	3.58	6.9	6.81	28.7784
Caiman crocodilus	FMNH 69821	Maxilla	Right	10	7	5.87	3.81	7	6.67	36.0848
Caiman crocodilus	FMNH 69821	Maxilla	Left	11	7	5.17	3.4	6.68	7	29.0867
Caiman crocodilus	FMNH 69821	Maxilla	Right	11	7	5.51	3.93	6.9	7.4	37.2498
Caiman crocodilus	FMNH 69821	Maxilla	Left	12	8	5.09	3.72	6.13	6.82	29.2416
Caiman crocodilus	FMNH 69821	Maxilla	Right	12	8	4.46	3.06	5.41	6.64	19.2226
Caiman crocodilus	FMNH 69821	Maxilla	Left	13	8	4.73	3.16	5.15	6.66	20.0646
Caiman crocodilus	FMNH 69821	Maxilla	Right	13	8	4.3	2.98	5.39	6.88	18.0816
Caiman crocodilus	FMNH 69821	Maxilla	Left	14	8	5.01	3.15	5.64	5.68	20.9692
Caiman crocodilus	FMNH 69821	Maxilla	Right	14	8	3.67	2.79	5.62	6.04	14.7364
Caiman crocodilus	FMNH 69821	Maxilla	Left	15	8	3.3	2.42	5.76	4.7	9.82623
Caiman crocodilus	FMNH 69821	Dentary	Left	1	1	7.1	6.3	18.77	18.33	212.801
Caiman crocodilus	FMNH 69821	Dentary	Right	1	1	7.4	6.88	16.87	16.7	218.162
Caiman crocodilus	FMNH 69821	Dentary	Left	2	1	4.37	3.54	9.57	8.85	35.7402
Caiman crocodilus	FMNH 69821	Dentary	Right	2	1	4.33	3.75	10.4	10.09	42.4584
Caiman crocodilus	FMNH 69821	Dentary	Left	3	2	3.97	3.18	7.46	8.93	24.411
Caiman crocodilus	FMNH 69821	Dentary	Left	4	2	8.14	6.73	16.37	17.67	233.976
Caiman crocodilus	FMNH 69821	Dentary	Left	5	3	4.27	3.84	7.62	6.94	29.4953
Caiman crocodilus	FMNH 69821	Dentary	Right	5	3	4.12	3.78	8.88	7.45	30.2105
Caiman crocodilus	FMNH 69821	Dentary	Left	6	3	3.6	3.29	7.37	7.14	21.7481
Caiman crocodilus	FMNH 69821	Dentary	Right	6	3	4.73	2.93	7.41	8.55	26.8375
Caiman crocodilus	FMNH 69821	Dentary	Right	7	3	3.98	3.92	6.53	6.58	25.5082
Caiman crocodilus	FMNH 69821	Dentary	Left	8	3	3.44	2.99	6.2	6.87	16.6517
Caiman crocodilus	FMNH 69821	Dentary	Right	8	3	3.78	3.41	6.02	5.45	18.0629
Caiman crocodilus	FMNH 69821	Dentary	Left	9	4	3.75	2.71	5.4	4.86	12.5718
Caiman crocodilus	FMNH 69821	Dentary	Right	9	4	3.15	2.55	5.02	4.96	9.95528
Caiman crocodilus	FMNH 69821	Dentary	Left	10	4	4.34	3.5	8.49	8.44	32.536
Caiman crocodilus	FMNH 69821	Dentary	Right	10	4	4.48	3.55	5.4	6.82	22.4482
Caiman crocodilus	FMNH 69821	Dentary	Left	11	4	5.5	4.46	7.4	7.61	44.8118
Caiman crocodilus	FMNH 69821	Dentary	Right	11	4	6.4	4.7	10.58	10.79	80.2382
Caiman crocodilus	FMNH 69821	Dentary	Right	12	4	6.51	5.08	11.44	12.88	98.9256
Caiman crocodilus	FMNH 69821	Dentary	Left	13	5	5.62	4.34	6.55	9.42	41.0341
Caiman crocodilus	FMNH 69821	Dentary	Left	14	5	5.49	3.66	7.41	7.13	35.3664
Caiman crocodilus	FMNH 69821	Dentary	Right	14	5	5.23	3.32	6.86	7.76	30.5678
Caiman crocodilus	FMNH 69821	Dentary	Left	15	6	5.15	2.96	7.37	7.11	26.9702
Caiman crocodilus	FMNH 69821	Dentary	Right	15	6	4.55	3.25	7.15	6.7	25.197
Caiman crocodilus	FMNH 69821	Dentary	Left	16	6	5.3	3	7.33	6.1	24.982
Caiman crocodilus	FMNH 69821	Dentary	Right	16	6	5.53	3.99	6.3	7.2	35.0959
Caiman crocodilus	FMNH 69821	Dentary	Left	18	7	4.2	3.17	7.94	6.01	20.5912
Caiman crocodilus	FMNH 69821	Dentary	Right	18	7	5.01	2.97	6.83	6.16	23.1341
Caiman crocodilus	FMNH 69821	Dentary	Left	19	8	5.7	2.94	6.42	5.13	21.4643
Caiman crocodilus	FMNH 69821	Dentary	Right	19	8	5.54	2.57	6.3	5.75	19.8451
Caiman crocodilus	FMNH 69821	Dentary	Left	20	8	4.09	2.28	5.43	5.17	11.9129
Caiman crocodilus	FMNH 69821	Dentary	Right	20	8	4.45	2.57	5.55	5.14	14.4889
Caiman crocodilus	FMNH 69842	Premaxilla	Left	1	1	2.5	2.44	5.1	5.94	8.08712
Caiman crocodilus	FMNH 69842	Premaxilla	Left	2	1	3.69	3.19	7.45	6.15	18.8761
Caiman crocodilus	FMNH 69842	Premaxilla	Right	2	1	2.04	1.94	2.85	3.02	2.84148
Caiman crocodilus	FMNH 69842	Premaxilla	Left	3	1	3.18	3.34	4.3	4.71	11.6227
Caiman crocodilus	FMNH 69842	Premaxilla	Right	3	1	4.13	4.03	9.35	10.1	40.7205
Caiman crocodilus	FMNH 69842	Premaxilla	Left	4	2	6.32	6.28	16.45	18.24	169.954
Caiman crocodilus	FMNH 69842	Premaxilla	Right	4	2	5.43	5.37	11.34	10.52	79.8958
Caiman crocodilus	FMNH 69842	Premaxilla	Right	5	2	2.92	3.06	7.51	6.29	14.3323
Caiman crocodilus	FMNH 69842	Maxilla	Left	1	3	2.71	2.43	5.55	6.09	9.56243
Caiman crocodilus	FMNH 69842	Maxilla	Right	1	3	2.41	2.64	3.9	4.2	6.39037
Caiman crocodilus	FMNH 69842	Maxilla	Left	4	4	5.56	5.48	10.38	11.52	82.6883
Caiman crocodilus	FMNH 69842	Maxilla	Left	6	5	3.85	2.93	7.53	6.87	20.1859
Caiman crocodilus	FMNH 69842	Maxilla	Right	6	5	2.89	2.51	5.25	5.39	9.7118
Caiman crocodilus	FMNH 69842	Maxilla	Left	7	5	2.88	2.6	5.22	6.08	10.2216
Caiman crocodilus	FMNH 69842	Maxilla	Right	7	5	2.25	2.17	4.79	4.61	5.81437
Caiman crocodilus	FMNH 69842	Maxilla	Left	8	6	3.88	3.3	6.31	7.29	21.1385
Caiman crocodilus	FMNH 69842	Maxilla	Right	8	6	3.57	3.05	5.97	6.04	16.341
Caiman crocodilus	FMNH 69842	Maxilla	Left	9	6	5.2	4.29	8.08	8.88	46.5786
Caiman crocodilus	FMNH 69842	Maxilla	Right	9	6	5.22	4.52	8.55	8.77	50.9602
Caiman crocodilus	FMNH 69842	Maxilla	Left	10	7	4.69	4.41	7.77	8.32	41.3826
Caiman crocodilus	FMNH 69842	Maxilla	Right	10	7	4.93	4.2	6.3	6.44	31.8276
Caiman crocodilus	FMNH 69842	Maxilla	Left	11	7	4.14	4.63	6.01	7.23	30.1536
Caiman crocodilus	FMNH 69842	Maxilla	Right	11	7	4.15	4.05	5.99	6.29	25.3611
Caiman crocodilus	FMNH 69842	Maxilla	Left	12	8	4.1	3.76	6.62	6.63	25.4255
Caiman crocodilus	FMNH 69842	Maxilla	Right	12	8	3.64	3.39	5.6	4.73	15.1627
Caiman crocodilus	FMNH 69842	Maxilla	Right	13	8	3.62	3.3	6.04	5.7	17.3864
Caiman crocodilus	FMNH 69842	Maxilla	Left	14	8	4.69	3.02	6.19	5.7	20.1462
Caiman crocodilus	FMNH 69842	Dentary	Left	2	1	3.63	2.84	7.83	5.99	15.5118
Caiman crocodilus	FMNH 69842	Dentary	Right	2	1	3.99	2.9	8.85	6.73	19.3248
Caiman crocodilus	FMNH 69842	Dentary	Left	3	2	3.14	3.28	5.55	6.46	14.9576
Caiman crocodilus	FMNH 69842	Dentary	Left	4	2	6.32	5.63	13.59	13.07	120.224
Caiman crocodilus	FMNH 69842	Dentary	Left	5	3	3.01	2.68	5.9	4.72	9.89342
Caiman crocodilus	FMNH 69842	Dentary	Left	6	3	2.52	2.4	5.45	5.01	7.91362
Caiman crocodilus	FMNH 69842	Dentary	Right	6	3	2.79	2.24	4.3	4.34	6.68879
Caiman crocodilus	FMNH 69842	Dentary	Left	7	3	2.56	1.88	3.56	3.68	4.26182
Caiman crocodilus	FMNH 69842	Dentary	Right	7	3	2.8	2.07	4.38	4.63	6.47142
Caiman crocodilus	FMNH 69842	Dentary	Left	8	3	3.02	2.2	5.99	4.61	7.86018
Caiman crocodilus	FMNH 69842	Dentary	Right	8	3	2.62	1.81	3.33	3.55	3.93503
Caiman crocodilus	FMNH 69842	Dentary	Right	9	4	2.64	2.84	3.7	4.66	7.25199
Caiman crocodilus	FMNH 69842	Dentary	Left	10	4	3.02	2.6	4.8	4.84	9.40864
Caiman crocodilus	FMNH 69842	Dentary	Right	10	4	3.45	2.45	3.18	3.81	6.61319
Caiman crocodilus	FMNH 69842	Dentary	Left	11	4	4.96	3.11	6.46	6.36	23.8654
Caiman crocodilus	FMNH 69842	Dentary	Right	11	4	3.63	3.49	5.46	5.38	16.9343
Caiman crocodilus	FMNH 69842	Dentary	Left	12	4	5.51	4.24	10.23	10.1	59.8281
Caiman crocodilus	FMNH 69842	Dentary	Left	13	5	4.12	3.53	7.44	6.4	24.3388
Caiman crocodilus	FMNH 69842	Dentary	Right	13	5	4.45	3.81	7.7	6.93	30.4639
Caiman crocodilus	FMNH 69842	Dentary	Left	14	5	3.59	3.19	6.43	6.3	18.2967
Caiman crocodilus	FMNH 69842	Dentary	Right	14	5	4.06	3.05	6.2	5.18	16.6796
Caiman crocodilus	FMNH 69842	Dentary	Left	15	6	4.82	3.04	6	5.11	18.8695
Caiman crocodilus	FMNH 69842	Dentary	Right	15	6	3.98	3.06	5.81	4.92	15.4832
Caiman crocodilus	FMNH 69842	Dentary	Left	16	6	3.69	3.22	6.15	5.59	17.1333
Caiman crocodilus	FMNH 69842	Dentary	Right	16	6	3.86	3.37	5.88	5.01	16.8931
Caiman crocodilus	FMNH 69842	Dentary	Left	17	7	3.41	3.57	6.81	6.42	20.2365
Caiman crocodilus	FMNH 69842	Dentary	Right	17	7	4.31	3.19	5.78	5.83	19.4004
Caiman crocodilus	FMNH 69842	Dentary	Left	18	7	4.36	3.15	5.73	5.93	19.421
Caiman crocodilus	FMNH 69842	Dentary	Right	18	7	4.69	3.68	5.67	5.6	23.1494
Caiman crocodilus	FMNH 69842	Dentary	Left	19	8	3.9	3.07	4.64	4.74	13.3656
Caiman crocodilus	FMNH 69842	Dentary	Right	19	8	4.29	3.18	4.98	5.61	17.1025
Caiman crocodilus	FMNH 69842	Dentary	Left	20	8	2.96	2.24	5.11	3.95	6.83736
Caiman crocodilus	FMNH 69842	Dentary	Right	20	8	3.03	2.35	4.07	4.25	7.20953
Caiman crocodilus	FMNH 73693	Premaxilla	Left	3	1	4.03	4.04	9.2	9.51	38.8235
Caiman crocodilus	FMNH 73693	Premaxilla	Right	3	1	4.4	4.6	8.46	8.4	43.1171
Caiman crocodilus	FMNH 73693	Premaxilla	Left	4	2	6.22	5.95	13.32	14.24	128.638
Caiman crocodilus	FMNH 73693	Premaxilla	Right	4	2	5.55	5.69	10.02	11.5	82.8366
Caiman crocodilus	FMNH 73693	Premaxilla	Left	5	2	3.4	4.01	8.54	7	24.1269
Caiman crocodilus	FMNH 73693	Premaxilla	Right	5	2	3.52	3.93	7.7	6.14	21.7273
Caiman crocodilus	FMNH 73693	Maxilla	Right	1	3	2.59	2.61	3.28	4	5.78308
Caiman crocodilus	FMNH 73693	Maxilla	Left	2	3	3.74	3.29	8.88	9.86	28.5433
Caiman crocodilus	FMNH 73693	Maxilla	Left	3	3	4.63	4.26	8.87	10.12	45.7839
Caiman crocodilus	FMNH 73693	Maxilla	Right	3	3	5.31	5.04	9.67	10.91	67.7287
Caiman crocodilus	FMNH 73693	Maxilla	Left	4	4	6.6	7.03	13.86	13.12	157.882
Caiman crocodilus	FMNH 73693	Maxilla	Right	4	4	7.28	7.5	12.49	15.59	175.378
Caiman crocodilus	FMNH 73693	Maxilla	Left	7	5	3.98	3.32	6.09	6.23	20.1543
Caiman crocodilus	FMNH 73693	Maxilla	Left	8	6	4.68	3.95	6.65	7.61	31.9021
Caiman crocodilus	FMNH 73693	Maxilla	Right	8	6	4.44	3.74	6.96	7.77	30.0166
Caiman crocodilus	FMNH 73693	Maxilla	Left	9	6	4.98	4.06	6.3	7.81	33.2958
Caiman crocodilus	FMNH 73693	Maxilla	Right	9	6	5.18	3.89	5.92	6.19	28.8331
Caiman crocodilus	FMNH 73693	Maxilla	Left	10	7	4.99	4.2	5.37	6.16	28.156
Caiman crocodilus	FMNH 73693	Maxilla	Right	10	7	4.84	4.09	6.59	6.46	31.3926
Caiman crocodilus	FMNH 73693	Maxilla	Left	12	8	5.09	4.53	6.41	6.72	36.4628
Caiman crocodilus	FMNH 73693	Maxilla	Right	12	8	5.29	4.26	4.66	5.81	26.0156
Caiman crocodilus	FMNH 73693	Maxilla	Left	13	8	4.9	3.56	5.69	6.18	24.5632
Caiman crocodilus	FMNH 73693	Maxilla	Right	13	8	4.71	4.05	5.65	5.86	26.1977
Caiman crocodilus	FMNH 73693	Maxilla	Left	14	8	4.17	3.01	4.75	5.77	15.3866
Caiman crocodilus	FMNH 73693	Maxilla	Right	14	8	4.17	3.24	4.68	6.19	16.5485
Caiman crocodilus	FMNH 73693	Maxilla	Left	15	8	3.01	2.57	5.11	5.12	9.9003
Caiman crocodilus	FMNH 73693	Maxilla	Right	15	8	3.56	2.59	6.1	4.63	11.1268
Caiman crocodilus	FMNH 73693	Dentary	Right	1	1	6.51	5.38	13.63	15.44	124.768
Caiman crocodilus	FMNH 73693	Dentary	Right	2	1	3.86	2.99	6.83	7.79	20.6343
Caiman crocodilus	FMNH 73693	Dentary	Right	3	2	3.06	2.37	4.9	6.46	8.9346
Caiman crocodilus	FMNH 73693	Dentary	Left	4	2	5.07	4.54	8.34	8.35	47.9109
Caiman crocodilus	FMNH 73693	Dentary	Right	4	2	5.54	5.07	9.82	9.91	69.6134
Caiman crocodilus	FMNH 73693	Dentary	Left	5	3	3.25	2.63	4.12	2.7	6.0343
Caiman crocodilus	FMNH 73693	Dentary	Right	5	3	3.09	3.06	6.04	5.03	12.4342
Caiman crocodilus	FMNH 73693	Dentary	Left	6	3	2.66	2.7	4.93	5.85	9.21502
Caiman crocodilus	FMNH 73693	Dentary	Right	6	3	2.55	2.28	4.1	4.66	6.22239
Caiman crocodilus	FMNH 73693	Dentary	Right	7	3	3.36	2.89	4.92	4.01	10.1236
Caiman crocodilus	FMNH 73693	Dentary	Left	8	3	2.69	2.4	4.12	5.64	6.54151
Caiman crocodilus	FMNH 73693	Dentary	Right	8	3	2.63	2.18	4.04	4.56	6.02377
Caiman crocodilus	FMNH 73693	Dentary	Right	9	4	2.44	2.06	4.3	4	5.18011
Caiman crocodilus	FMNH 73693	Dentary	Left	11	4	4.02	3.57	6.5	8.23	24.03
Caiman crocodilus	FMNH 73693	Dentary	Right	11	4	4.14	3.64	7.28	8.98	28.2818
Caiman crocodilus	FMNH 73693	Dentary	Left	12	4	5.67	4.73	9.79	10.94	68.545
Caiman crocodilus	FMNH 73693	Dentary	Right	12	4	5.76	4.45	9.13	10.58	61.2078
Caiman crocodilus	FMNH 73693	Dentary	Left	13	5	4.39	3.57	7.52	7.53	29.5323
Caiman crocodilus	FMNH 73693	Dentary	Right	13	5	4.55	3.58	6.78	8.12	28.9109
Caiman crocodilus	FMNH 73693	Dentary	Left	14	5	4.16	3.06	5.75	7.5	19.0171
Caiman crocodilus	FMNH 73693	Dentary	Right	14	5	4.22	3.1	6.2	7.43	21.2299
Caiman crocodilus	FMNH 73693	Dentary	Left	16	6	5.17	3.39	6.59	6.81	28.3362
Caiman crocodilus	FMNH 73693	Dentary	Right	16	6	4.67	3.63	8	6.78	30.0364
Caiman crocodilus	FMNH 73693	Dentary	Left	17	7	4.54	3.26	6.04	6.62	22.7081
Caiman crocodilus	FMNH 73693	Dentary	Right	17	7	4.61	3.42	5.1	5.8	20.148
Caiman crocodilus	FMNH 73693	Dentary	Left	18	7	4.56	3.15	6.05	6.48	21.8461
Caiman crocodilus	FMNH 73693	Dentary	Left	19	8	4.42	2.88	4.43	5.37	14.2411
Caiman crocodilus	FMNH 73693	Dentary	Right	19	8	5.57	2.98	5.09	5.12	18.5916
Caiman crocodilus	FMNH 73693	Dentary	Left	20	8	3.64	3.37	4.07	4.97	12.8744
Caiman yacare	AMNH 97297	Maxilla	Left	1	3	2.81	2.18	5.21	4.54	7.27053
Caiman yacare	AMNH 97297	Maxilla	Left	4	4	5.72	4.28	10.76	10.52	65.627
Caiman yacare	AMNH 97297	Maxilla	Left	5	4	3.05	2.44	5.72	4.97	9.6744
Caiman yacare	AMNH 97297	Maxilla	Right	7	5	3.32	2.49	5.29	5.04	10.5552
Caiman yacare	AMNH 97297	Maxilla	Left	11	7	3.66	3.06	4.35	4.44	11.7126
Caiman yacare	AMNH 97297	Maxilla	Right	11	7	3.75	2.85	3.92	3.91	9.61607
Caiman yacare	AMNH 97297	Maxilla	Left	12	8	3.65	2.82	3.78	3.75	8.87366
Caiman yacare	AMNH 97297	Maxilla	Right	12	8	3.66	2.82	3.56	3.63	8.35972
Caiman yacare	AMNH 97297	Maxilla	Right	13	8	3.06	2.37	3.03	3.13	5.07251
Caiman yacare	AMNH 97297	Maxilla	Left	14	8	2.75	1.97	2.902	2.69	3.44263
Caiman yacare	AMNH 97297	Maxilla	Right	14	8	2.75	2.26	2.59	2.68	3.6554
Caiman yacare	AMNH 97297	Maxilla	Left	15	8	2.15	1.69	2.13	2	1.6741
Caiman yacare	AMNH 97297	Maxilla	Right	15	8	2.09	1.69	2.15	2.26	1.79296
Caiman yacare	AMNH 97297	Dentary	Left	1	1	4.86	4.04	11.64	11.88	59.0729
Caiman yacare	AMNH 97297	Dentary	Right	2	1	3.08	2.36	6.21	6.56	11.7154
Caiman yacare	AMNH 97297	Dentary	Right	4	2	5.38	4.14	11.59	11.18	64.3199
Caiman yacare	AMNH 97297	Dentary	Right	6	3	2.97	2.07	4.94	4.86	7.513
Caiman yacare	AMNH 97297	Dentary	Right	7	3	2.45	1.87	3.7	4.46	4.43764
Caiman yacare	AMNH 97297	Dentary	Left	8	3	2.36	1.75	4.21	4.31	4.42184
Caiman yacare	AMNH 97297	Dentary	Left	9	4	2.81	1.97	4.14	4.31	5.764
Caiman yacare	AMNH 97297	Dentary	Left	10	4	3.45	2.47	4.59	4.5	9.37767
Caiman yacare	AMNH 97297	Dentary	Right	10	4	3.87	2.41	5.82	5.4	12.7815
Caiman yacare	AMNH 97297	Dentary	Right	13	5	3.31	2.54	4.48	4.18	8.77068
Caiman yacare	AMNH 97297	Dentary	Left	14	5	3.26	2.45	4.09	3.61	7.21373
Caiman yacare	AMNH 97297	Dentary	Right	14	5	3.3	2.92	3.71	3.5	8.06945
Caiman yacare	AMNH 97297	Dentary	Left	16	6	3.42	2.66	3.77	4	8.28937
Caiman yacare	AMNH 97297	Dentary	Right	16	6	3.5	2.74	4.04	3.34	7.99141
Caiman yacare	AMNH 97297	Dentary	Right	17	7	3.88	2.69	3.97	3.42	8.5061
Caiman yacare	AMNH 97297	Dentary	Left	18	7	3.45	2.53	3.26	2.86	5.73655
Caiman yacare	AMNH 97297	Dentary	Right	18	7	3.56	2.36	3.34	3.29	6.15055
Caiman yacare	AMNH 97297	Dentary	Left	19	8	3.01	2.19	2.86	3.07	4.39795
Caiman yacare	AMNH 97297	Dentary	Left	20	8	2.26	1.79	2.1	2.21	1.94109
Caiman yacare	AMNH 97300	Premaxilla	Left	2	1	3.45	3.58	6.92	7.12	21.9661
Caiman yacare	AMNH 97300	Premaxilla	Left	3	1	7.52	7.5	15.33	14.86	215.438
Caiman yacare	AMNH 97300	Premaxilla	Right	3	1	7.76	7.51	15.46	15.85	231.104
Caiman yacare	AMNH 97300	Premaxilla	Left	5	2	5.04	4.88	10.45	10.75	66.1791
Caiman yacare	AMNH 97300	Maxilla	Right	1	3	4.46	3.87	10.12	8.77	39.5271
Caiman yacare	AMNH 97300	Maxilla	Right	2	3	5.04	4.54	10.18	10.75	60.4544
Caiman yacare	AMNH 97300	Maxilla	Left	3	3	6.63	6.36	11.44	12.19	124.386
Caiman yacare	AMNH 97300	Maxilla	Left	5	4	4.44	4.39	8.93	9.28	44.9194
Caiman yacare	AMNH 97300	Maxilla	Left	6	5	4.13	4.31	7.57	8.88	35.1858
Caiman yacare	AMNH 97300	Maxilla	Right	6	5	3.81	3.59	7.52	7.71	26.3684
Caiman yacare	AMNH 97300	Maxilla	Left	7	5	4.19	3.99	7.67	7.67	32.2934
Caiman yacare	AMNH 97300	Maxilla	Right	7	5	4.15	4.08	7.23	6.97	30.0396
Caiman yacare	AMNH 97300	Maxilla	Left	8	6	6.54	6.13	11.07	11.31	112.243
Caiman yacare	AMNH 97300	Maxilla	Left	11	7	5.41	4.75	7.52	7.34	46.5299
Caiman yacare	AMNH 97300	Maxilla	Right	11	7	5.54	4.76	7.37	7.35	47.0754
Caiman yacare	AMNH 97300	Maxilla	Left	12	8	5.14	4.41	6.55	6.57	35.817
Caiman yacare	AMNH 97300	Maxilla	Right	12	8	4.99	4.31	6.82	6.13	33.319
Caiman yacare	AMNH 97300	Maxilla	Left	13	8	4.05	3.5	5.01	5.65	18.0666
Caiman yacare	AMNH 97300	Maxilla	Right	13	8	4.08	3.4	5.21	5.46	17.869
Caiman yacare	AMNH 97300	Maxilla	Left	14	8	3.52	2.87	4.33	4.12	10.1405
Caiman yacare	AMNH 97300	Dentary	Left	1	1	8.49	8.85	24.26	24.47	471.802
Caiman yacare	AMNH 97300	Dentary	Right	1	1	9.04	8.75	23.23	23.35	473.085
Caiman yacare	AMNH 97300	Dentary	Left	2	1	4.29	4.47	10.18	9.52	47.689
Caiman yacare	AMNH 97300	Dentary	Right	4	2	8.82	8.3	21.38	20.44	389.501
Caiman yacare	AMNH 97300	Dentary	Right	7	3	3.05	3.23	4.95	5.06	12.2867
Caiman yacare	AMNH 97300	Dentary	Right	8	3	3.18	2.84	5.38	5.61	12.4038
Caiman yacare	AMNH 97300	Dentary	Left	9	4	3.99	3.73	7.97	8.19	30.4608
Caiman yacare	AMNH 97300	Dentary	Right	10	4	5.9	5.87	11.87	11.96	104.656
Caiman yacare	AMNH 97300	Dentary	Left	11	4	7.16	6.52	14.14	12.96	157.535
Caiman yacare	AMNH 97300	Dentary	Right	11	4	7.44	6.58	13.25	13.6	165.14
Caiman yacare	AMNH 97300	Dentary	Left	13	5	4.3	3.5	6.73	6.83	25.3282
Caiman yacare	AMNH 97300	Dentary	Right	13	5	4.67	4.02	7.5	7.47	34.9512
Caiman yacare	AMNH 97300	Dentary	Right	14	5	4.51	3.75	6.38	6.09	25.6846
Caiman yacare	AMNH 97300	Dentary	Left	15	6	5.24	4.33	6.73	6.55	36.2201
Caiman yacare	AMNH 97300	Dentary	Left	16	6	5.09	4.33	6.76	6.64	35.7514
Caiman yacare	AMNH 97300	Dentary	Right	16	6	5.14	5.22	6.45	6.6	42.1106
Caiman yacare	AMNH 97300	Dentary	Left	17	7	5.14	4.07	5.93	6.04	29.5959
Caiman yacare	AMNH 97300	Dentary	Right	17	7	5.11	4.75	5.82	5.14	30.5323
Caiman yacare	AMNH 97300	Dentary	Left	18	7	4.46	3.37	5.52	5.12	18.9292
Caiman yacare	AMNH 97300	Dentary	Right	18	7	4.38	3.87	4.95	5.26	20.4125
Caiman yacare	FMNH 11011	Premaxilla	Left	1	1	2.33	2.18	5.19	5.75	6.89871
Caiman yacare	FMNH 11011	Premaxilla	Right	1	1	2.73	2.38	4.96	5.25	8.32016
Caiman yacare	FMNH 11011	Premaxilla	Left	2	1	1.65	1.58	2.53	2.5	1.62127
Caiman yacare	FMNH 11011	Premaxilla	Right	2	1	1.95	1.77	3.82	4.44	3.43821
Caiman yacare	FMNH 11011	Premaxilla	Left	3	1	3.23	2.93	5.48	5.78	13.3051
Caiman yacare	FMNH 11011	Premaxilla	Right	3	1	3.68	4.02	8.27	8.5	31.6213
Caiman yacare	FMNH 11011	Premaxilla	Left	4	2	4.5	3.97	9.45	9.81	43.653
Caiman yacare	FMNH 11011	Premaxilla	Right	4	2	4.52	3.79	9.98	10.14	43.9366
Caiman yacare	FMNH 11011	Premaxilla	Left	5	2	3.24	2.88	5.9	5.38	13.0263
Caiman yacare	FMNH 11011	Premaxilla	Right	5	2	3.3	2.51	5.46	5.75	11.5708
Caiman yacare	FMNH 11011	Maxilla	Left	1	3	2.67	2.7	5.37	4.94	9.27452
Caiman yacare	FMNH 11011	Maxilla	Right	1	3	2.88	2.52	5.26	4.92	9.21122
Caiman yacare	FMNH 11011	Maxilla	Left	2	3	3.05	2.67	6.08	4.01	7.52977
Caiman yacare	FMNH 11011	Maxilla	Right	2	3	3.03	2.71	5.22	6.12	11.2156
Caiman yacare	FMNH 11011	Maxilla	Left	3	3	4.15	3.56	8.48	9.68	32.73
Caiman yacare	FMNH 11011	Maxilla	Right	3	3	3.34	2.91	5.45	6.09	13.7931
Caiman yacare	FMNH 11011	Maxilla	Left	4	4	4.44	4.05	10.59	9.07	42.3569
Caiman yacare	FMNH 11011	Maxilla	Right	4	4	5.93	4.78	9.61	9.89	68.8493
Caiman yacare	FMNH 11011	Maxilla	Left	5	4	3	2.38	4.93	4.69	8.51533
Caiman yacare	FMNH 11011	Maxilla	Right	5	4	2.24	2.23	4.1	3.42	4.47238
Caiman yacare	FMNH 11011	Maxilla	Left	6	5	2.71	2.47	4.75	5.57	8.31607
Caiman yacare	FMNH 11011	Maxilla	Right	6	5	2.29	2.81	3.15	3.83	5.3035
Caiman yacare	FMNH 11011	Maxilla	Left	7	5	3.13	2.36	4.23	4.24	7.61014
Caiman yacare	FMNH 11011	Maxilla	Right	7	5	2.91	2.46	4.68	3.64	6.82153
Caiman yacare	FMNH 11011	Maxilla	Left	8	6	4.28	3.29	6.19	5.98	20.9738
Caiman yacare	FMNH 11011	Maxilla	Right	8	6	2.93	2.83	4.61	3.61	7.83547
Caiman yacare	FMNH 11011	Maxilla	Left	9	6	4.36	3.4	6.46	4.82	18.7046
Caiman yacare	FMNH 11011	Maxilla	Right	9	6	4.88	3.48	4.6	6.29	20.3025
Caiman yacare	FMNH 11011	Maxilla	Left	10	7	3.77	3.27	5.48	5.15	15.9772
Caiman yacare	FMNH 11011	Maxilla	Right	10	7	4.13	3.09	4.98	5.55	16.0261
Caiman yacare	FMNH 11011	Maxilla	Left	11	7	3.78	3.16	3.09	3.74	8.76208
Caiman yacare	FMNH 11011	Maxilla	Right	11	7	3.69	3.1	4.23	4.9	12.2968
Caiman yacare	FMNH 11011	Maxilla	Left	12	8	3.45	3	3.06	3.09	6.89731
Caiman yacare	FMNH 11011	Maxilla	Right	12	8	3.79	2.94	2.41	4.22	6.97117
Caiman yacare	FMNH 11011	Maxilla	Left	13	8	3.78	2.73	3.93	3.6	8.76352
Caiman yacare	FMNH 11011	Maxilla	Right	13	8	3.24	2.72	4.21	4.31	9.08586
Caiman yacare	FMNH 11011	Maxilla	Left	14	8	2.58	1.99	3.62	2.97	3.94392
Caiman yacare	FMNH 11011	Maxilla	Right	14	8	2.31	2.26	3.84	3.49	4.69901
Caiman yacare	FMNH 11011	Dentary	Left	1	1	4.57	3.94	12.56	11.46	53.9458
Caiman yacare	FMNH 11011	Dentary	Right	1	1	5.09	4.24	11.69	8.89	47.0435
Caiman yacare	FMNH 11011	Dentary	Left	2	1	3.07	2.64	6.6	5.64	11.9401
Caiman yacare	FMNH 11011	Dentary	Right	2	1	3.39	2.91	6.38	4.18	9.82557
Caiman yacare	FMNH 11011	Dentary	Left	3	2	3.51	3.55	6.25	6.76	20.2166
Caiman yacare	FMNH 11011	Dentary	Right	3	2	2.96	2.85	4.56	6.1	9.65757
Caiman yacare	FMNH 11011	Dentary	Left	4	2	5.18	4.41	10.25	8.86	52.9869
Caiman yacare	FMNH 11011	Dentary	Right	4	2	5	3.7	9.5	10.25	45.7459
Caiman yacare	FMNH 11011	Dentary	Left	5	3	2.69	2.74	4.74	4.35	8.28879
Caiman yacare	FMNH 11011	Dentary	Right	5	3	2.75	2.29	5.51	4.64	7.64043
Caiman yacare	FMNH 11011	Dentary	Left	6	3	2.49	2.4	3.95	4.26	6.07221
Caiman yacare	FMNH 11011	Dentary	Right	6	3	2.57	2.09	3.79	3.79	5.01383
Caiman yacare	FMNH 11011	Dentary	Left	7	3	2.27	1.96	2.82	3.69	3.28211
Caiman yacare	FMNH 11011	Dentary	Right	7	3	2.29	2.12	4.17	3.23	4.0777
Caiman yacare	FMNH 11011	Dentary	Left	8	3	2.44	1.83	2.82	4.09	3.22648
Caiman yacare	FMNH 11011	Dentary	Right	8	3	1.89	2.05	3.38	3.36	3.281
Caiman yacare	FMNH 11011	Dentary	Left	9	4	4.15	2.8	4.73	6.5	14.3562
Caiman yacare	FMNH 11011	Dentary	Right	9	4	2.28	2.05	2.94	3.3	3.50924
Caiman yacare	FMNH 11011	Dentary	Left	10	4	4.86	3.46	6.68	5.93	25.3055
Caiman yacare	FMNH 11011	Dentary	Right	10	4	3.39	3.21	5.71	5.89	15.7798
Caiman yacare	FMNH 11011	Dentary	Left	11	4	4.39	2.98	6.49	6.69	21.2593
Caiman yacare	FMNH 11011	Dentary	Right	11	4	5	3.15	6.12	6.26	23.3401
Caiman yacare	FMNH 11011	Dentary	Left	12	4	3.8	2.6	5.46	5.95	13.7979
Caiman yacare	FMNH 11011	Dentary	Right	12	4	4.52	3.4	6.18	6	22.7344
Caiman yacare	FMNH 11011	Dentary	Left	13	5	3.13	2.98	4.99	5.5	12.061
Caiman yacare	FMNH 11011	Dentary	Right	13	5	4.08	2.68	4.81	5	12.7553
Caiman yacare	FMNH 11011	Dentary	Left	14	5	4.28	2.89	5.96	6.35	18.6102
Caiman yacare	FMNH 11011	Dentary	Right	14	5	3.49	3.34	5.17	5.53	15.3513
Caiman yacare	FMNH 11011	Dentary	Left	15	6	4.91	2.47	5.52	6.27	16.8168
Caiman yacare	FMNH 11011	Dentary	Right	15	6	4.67	2.54	4.75	5.22	13.6078
Caiman yacare	FMNH 11011	Dentary	Left	16	6	4.95	2.62	6.08	5.69	18.0719
Caiman yacare	FMNH 11011	Dentary	Right	16	6	4.24	2.79	3.5	5.3	10.8113
Caiman yacare	FMNH 11011	Dentary	Left	17	7	4.21	2.96	5.04	3.94	12.4893
Caiman yacare	FMNH 11011	Dentary	Right	17	7	4.3	2.74	2.89	3.89	7.86285
Caiman yacare	FMNH 11011	Dentary	Right	18	7	3.74	2.05	2.2	3.17	3.73504
Caiman yacare	FMNH 9147	Premaxilla	Left	1	1	2.61	2.42	3.9	4.44	6.40736
Caiman yacare	FMNH 9147	Premaxilla	Right	1	1	3.1	2.75	6.78	7.74	15.0514
Caiman yacare	FMNH 9147	Premaxilla	Left	2	1	2.3	2.86	3.3	4.9	4.86863
Caiman yacare	FMNH 9147	Premaxilla	Right	2	1	2.43	2.22	3.85	4.29	5.39529
Caiman yacare	FMNH 9147	Premaxilla	Left	3	1	3.87	3.71	6.85	7.2	25.2803
Caiman yacare	FMNH 9147	Premaxilla	Right	3	1	4.29	4.17	8.98	10.49	41.6265
Caiman yacare	FMNH 9147	Premaxilla	Left	4	2	5.12	4.8	9.54	11.02	61.323
Caiman yacare	FMNH 9147	Premaxilla	Right	4	2	5.74	5.09	10.41	11.04	78.565
Caiman yacare	FMNH 9147	Premaxilla	Left	5	2	3.28	2.79	7.01	7.78	16.7928
Caiman yacare	FMNH 9147	Premaxilla	Right	5	2	3.1	2.88	5.66	7.06	12.8633
Caiman yacare	FMNH 9147	Maxilla	Left	1	3	3.23	2.94	5.99	6.77	14.8906
Caiman yacare	FMNH 9147	Maxilla	Right	1	3	3.15	2.72	6.27	6.47	13.817
Caiman yacare	FMNH 9147	Maxilla	Left	2	3	3.61	2.98	5.04	6.11	14.1881
Caiman yacare	FMNH 9147	Maxilla	Right	2	3	3.54	3.32	6.48	7.75	19.7922
Caiman yacare	FMNH 9147	Maxilla	Left	3	3	4.22	3.63	7.49	9.01	29.8385
Caiman yacare	FMNH 9147	Maxilla	Right	3	3	3.93	3.85	7.27	7.25	27.6842
Caiman yacare	FMNH 9147	Maxilla	Left	4	4	4.81	4.41	9.33	9.68	50.9313
Caiman yacare	FMNH 9147	Maxilla	Right	4	4	5.68	6.09	13.64	12.87	116.167
Caiman yacare	FMNH 9147	Maxilla	Left	5	4	3.55	3.28	6.77	6.35	19.1163
Caiman yacare	FMNH 9147	Maxilla	Right	5	4	3.2	3.22	4.82	4.4	11.5619
Caiman yacare	FMNH 9147	Maxilla	Left	6	5	2.96	2.58	4.55	4.64	8.69323
Caiman yacare	FMNH 9147	Maxilla	Right	6	5	3.27	3.29	5.35	6.79	14.782
Caiman yacare	FMNH 9147	Maxilla	Left	7	5	3.68	2.96	6.07	6.28	16.7821
Caiman yacare	FMNH 9147	Maxilla	Right	7	5	3.56	2.85	5.83	5.86	14.7876
Caiman yacare	FMNH 9147	Maxilla	Left	8	6	4.38	3.62	7.4	7.57	29.6881
Caiman yacare	FMNH 9147	Maxilla	Right	8	6	4.49	3.87	8.09	7.65	34.1487
Caiman yacare	FMNH 9147	Maxilla	Left	9	6	4.69	3.87	4.97	5.74	22.5656
Caiman yacare	FMNH 9147	Maxilla	Right	9	6	5.14	4.06	7.4	7.24	37.4276
Caiman yacare	FMNH 9147	Maxilla	Left	10	7	3.81	4.03	7.87	6.5	25.9856
Caiman yacare	FMNH 9147	Maxilla	Right	10	7	4.09	3.98	6.5	6.48	26.2487
Caiman yacare	FMNH 9147	Maxilla	Left	11	7	4.49	3.9	6.7	5.51	25.0958
Caiman yacare	FMNH 9147	Maxilla	Right	11	7	4.58	3.54	5.69	5.14	20.6773
Caiman yacare	FMNH 9147	Maxilla	Left	12	8	4.1	3.29	3.78	4.78	12.8672
Caiman yacare	FMNH 9147	Maxilla	Right	12	8	4.01	3.36	4.35	4.96	14.6463
Caiman yacare	FMNH 9147	Maxilla	Left	13	8	3.85	3	5.42	5.49	15.431
Caiman yacare	FMNH 9147	Maxilla	Right	13	8	4.12	2.93	4.67	4.71	13.315
Caiman yacare	FMNH 9147	Maxilla	Left	14	8	3.5	2.55	4.22	4.86	9.6232
Caiman yacare	FMNH 9147	Maxilla	Right	14	8	3.27	2.65	4.1	4.09	8.51736
Caiman yacare	FMNH 9147	Dentary	Left	1	1	5.78	5.77	12.13	12.7	104.906
Caiman yacare	FMNH 9147	Dentary	Right	1	1	4.95	4.83	12.13	13.38	75.7808
Caiman yacare	FMNH 9147	Dentary	Right	2	1	3.2	3.27	6.54	4.32	10.2378
Caiman yacare	FMNH 9147	Dentary	Left	3	2	3.66	3.5	6.41	7.36	21.4964
Caiman yacare	FMNH 9147	Dentary	Right	3	2	3.39	2.92	4.35	6.69	9.85048
Caiman yacare	FMNH 9147	Dentary	Left	4	2	6.45	4.49	9.53	9.64	68.425
Caiman yacare	FMNH 9147	Dentary	Right	4	2	4.62	4.92	10.41	10.56	60.829
Caiman yacare	FMNH 9147	Dentary	Left	5	3	3.48	3.2	6.5	5.87	17.0176
Caiman yacare	FMNH 9147	Dentary	Right	5	3	3.55	2.59	6.64	5.92	14.1989
Caiman yacare	FMNH 9147	Dentary	Left	6	3	2.93	2.57	5.29	5.47	10.1859
Caiman yacare	FMNH 9147	Dentary	Right	6	3	2.88	2.65	4.79	4.69	9.01771
Caiman yacare	FMNH 9147	Dentary	Left	7	3	2.66	2.8	5.39	5.6	10.3636
Caiman yacare	FMNH 9147	Dentary	Right	7	3	2.64	2.2	3.48	4.01	5.22045
Caiman yacare	FMNH 9147	Dentary	Left	8	3	3.48	1.99	2.44	3.52	4.16957
Caiman yacare	FMNH 9147	Dentary	Right	8	3	2.67	2.46	3.99	5.26	6.69787
Caiman yacare	FMNH 9147	Dentary	Left	9	4	3.37	3.1	4.93	6.42	13.2939
Caiman yacare	FMNH 9147	Dentary	Right	9	4	3.5	2.8	5.31	6.88	13.3875
Caiman yacare	FMNH 9147	Dentary	Left	10	4	4.96	3.84	8.07	9.09	40.0812
Caiman yacare	FMNH 9147	Dentary	Right	10	4	5.24	4.09	8.28	8.62	44.9796
Caiman yacare	FMNH 9147	Dentary	Left	11	4	4.92	3.81	8.39	8.26	39.0168
Caiman yacare	FMNH 9147	Dentary	Right	11	4	4.68	3.48	6.82	6.17	25.5831
Caiman yacare	FMNH 9147	Dentary	Left	12	4	4.92	3.34	7.29	7.68	30.3167
Caiman yacare	FMNH 9147	Dentary	Right	12	4	4.4	3.5	7.46	7.37	28.543
Caiman yacare	FMNH 9147	Dentary	Left	13	5	4.12	2.8	5.9	5.94	16.7609
Caiman yacare	FMNH 9147	Dentary	Right	13	5	3.66	2.9	6.01	6.35	16.3315
Caiman yacare	FMNH 9147	Dentary	Left	14	5	4.6	3.1	4.09	6.76	14.9366
Caiman yacare	FMNH 9147	Dentary	Right	14	5	3.9	3.49	4.77	5.71	16.82
Caiman yacare	FMNH 9147	Dentary	Left	15	6	3.91	3.07	7.14	7.18	21.6446
Caiman yacare	FMNH 9147	Dentary	Right	15	6	4.78	3.46	6.24	7.12	26.5471
Caiman yacare	FMNH 9147	Dentary	Left	16	6	3.86	2.91	4.87	4.27	12.0336
Caiman yacare	FMNH 9147	Dentary	Right	16	6	4.64	3.06	3.94	3.97	11.906
Caiman yacare	FMNH 9147	Dentary	Left	17	7	3.84	2.4	3.18	3.31	6.3082
Caiman yacare	FMNH 9147	Dentary	Right	17	7	3.77	2.96	3.5	4.11	9.52901
Caiman yacare	FMNH 9147	Dentary	Left	18	7	3.36	2.87	3.46	4.93	8.72626
Caiman yacare	FMNH 9147	Dentary	Right	18	7	4.4	2.33	3.37	4.48	8.44201
Caiman yacare	FMNH 9149	Premaxilla	Left	1	1	4.46	4.55	10.63	11.65	56.4487
Caiman yacare	FMNH 9149	Premaxilla	Right	1	1	4.82	4.65	9.8	10.09	56.5124
Caiman yacare	FMNH 9149	Premaxilla	Left	2	1	3.18	2.99	5.42	6.55	13.4254
Caiman yacare	FMNH 9149	Premaxilla	Left	3	1	8.95	8.83	17.57	17.99	355.627
Caiman yacare	FMNH 9149	Premaxilla	Right	3	1	7.65	8.32	12.11	12.74	196.314
Caiman yacare	FMNH 9149	Premaxilla	Left	4	2	10.95	10.19	20.58	20.88	583.838
Caiman yacare	FMNH 9149	Premaxilla	Right	4	2	10.13	10.17	18.64	19.03	488.926
Caiman yacare	FMNH 9149	Premaxilla	Left	5	2	4.68	5.06	8.8	9.31	53.9077
Caiman yacare	FMNH 9149	Premaxilla	Right	5	2	4.69	4.8	9.42	7.79	45.7534
Caiman yacare	FMNH 9149	Maxilla	Left	1	3	3.96	3.9	6.95	7.98	28.1
Caiman yacare	FMNH 9149	Maxilla	Left	2	3	4.83	4.67	8.84	9.86	52.1369
Caiman yacare	FMNH 9149	Maxilla	Left	3	3	7.09	7.28	12.32	13.86	166.208
Caiman yacare	FMNH 9149	Maxilla	Right	3	3	6.44	6.5	9.98	11.32	108.815
Caiman yacare	FMNH 9149	Maxilla	Left	4	4	10.69	10.15	18.07	19.02	502.442
Caiman yacare	FMNH 9149	Maxilla	Right	4	4	10.73	10.63	18.45	15.85	471.914
Caiman yacare	FMNH 9149	Maxilla	Left	5	4	4.2	3.69	7.39	4.75	17.9718
Caiman yacare	FMNH 9149	Maxilla	Right	5	4	3.98	4.59	8.45	7.07	33.6466
Caiman yacare	FMNH 9149	Maxilla	Left	6	5	4.22	3.92	8.06	6.95	30.0932
Caiman yacare	FMNH 9149	Maxilla	Right	6	5	4.94	4.46	6.52	6.13	33.4813
Caiman yacare	FMNH 9149	Maxilla	Left	7	5	4.22	4.91	6.46	6.74	33.8483
Caiman yacare	FMNH 9149	Maxilla	Right	7	5	4.72	4.58	6.4	7.29	35.7115
Caiman yacare	FMNH 9149	Maxilla	Left	8	6	6.98	6.63	9.18	9.52	104.967
Caiman yacare	FMNH 9149	Maxilla	Right	8	6	7.15	6.55	10.34	10.4	119.345
Caiman yacare	FMNH 9149	Maxilla	Left	9	6	6.87	6.73	10.22	10.05	115.381
Caiman yacare	FMNH 9149	Maxilla	Right	9	6	7.2	6.32	10.08	11.46	118.68
Caiman yacare	FMNH 9149	Maxilla	Left	10	7	6.47	5.65	8.42	8.73	75.9133
Caiman yacare	FMNH 9149	Maxilla	Left	11	7	6.42	5.58	8.24	8.5	72.437
Caiman yacare	FMNH 9149	Maxilla	Right	11	7	5.94	5.2	9	7.85	62.5486
Caiman yacare	FMNH 9149	Maxilla	Left	12	8	6.3	5.15	8.73	8.59	68.503
Caiman yacare	FMNH 9149	Maxilla	Right	12	8	5.38	5.1	6.94	6.72	45.0585
Caiman yacare	FMNH 9149	Maxilla	Left	13	8	5.69	4.29	8.13	7.74	47.2263
Caiman yacare	FMNH 9149	Maxilla	Right	13	8	4.22	3.71	5.03	5.88	20.1959
Caiman yacare	FMNH 9149	Maxilla	Left	14	8	4.32	3.39	4.91	5.31	17.6791
Caiman yacare	FMNH 9149	Maxilla	Right	14	8	4.02	3.45	5.2	6.22	18.7704
Caiman yacare	FMNH 9149	Maxilla	Left	15	8	3.74	3.63	3.81	3.78	11.7368
Caiman yacare	FMNH 9149	Maxilla	Right	15	8	2.92	2.61	6.11	5.06	10.0364
Caiman yacare	FMNH 9149	Dentary	Left	1	1	11.19	10.63	23.16	23.56	705.828
Caiman yacare	FMNH 9149	Dentary	Right	1	1	10.95	10.75	23.99	25.38	735.772
Caiman yacare	FMNH 9149	Dentary	Left	2	1	5.04	4.78	10.64	11.24	66.6663
Caiman yacare	FMNH 9149	Dentary	Right	2	1	5.88	5.24	11.18	10.62	84.2797
Caiman yacare	FMNH 9149	Dentary	Left	3	2	5.21	6.07	11.77	11.59	94.2105
Caiman yacare	FMNH 9149	Dentary	Right	3	2	5.17	5.73	10.43	13.12	76.0843
Caiman yacare	FMNH 9149	Dentary	Left	4	2	10.14	9.56	19.61	19.27	476.015
Caiman yacare	FMNH 9149	Dentary	Right	4	2	10.45	10.43	19.17	19.47	530.523
Caiman yacare	FMNH 9149	Dentary	Left	5	3	5.48	5.37	8.44	6.08	46.7463
Caiman yacare	FMNH 9149	Dentary	Right	5	3	4.88	4.69	7.65	6.42	38.2596
Caiman yacare	FMNH 9149	Dentary	Left	6	3	3.49	3.78	6.71	5.91	20.3854
Caiman yacare	FMNH 9149	Dentary	Right	6	3	3.96	3.86	5.46	5.12	19.5581
Caiman yacare	FMNH 9149	Dentary	Left	7	3	2.49	2.4	3.55	2.86	4.43954
Caiman yacare	FMNH 9149	Dentary	Right	7	3	3.11	3.05	5.62	5.44	13.1564
Caiman yacare	FMNH 9149	Dentary	Left	8	3	3.33	3.16	4.07	3.29	8.78938
Caiman yacare	FMNH 9149	Dentary	Right	8	3	3.08	3.1	5.16	4.61	11.4019
Caiman yacare	FMNH 9149	Dentary	Left	9	4	3.32	3.01	3.93	3.89	9.26106
Caiman yacare	FMNH 9149	Dentary	Right	9	4	3.05	3.6	5.57	5.42	15.1568
Caiman yacare	FMNH 9149	Dentary	Left	10	4	4.1	4.41	4.75	6.06	22.4325
Caiman yacare	FMNH 9149	Dentary	Right	10	4	3.66	3.58	5.1	5.06	16.255
Caiman yacare	FMNH 9149	Dentary	Left	11	4	7.27	6.79	9.18	10.19	114.887
Caiman yacare	FMNH 9149	Dentary	Right	11	4	7.14	6.62	13.29	11.75	145.001
Caiman yacare	FMNH 9149	Dentary	Left	12	4	7.74	7.42	15.11	13.12	197.23
Caiman yacare	FMNH 9149	Dentary	Right	12	4	8.01	7.44	14.29	13.95	211.059
Caiman yacare	FMNH 9149	Dentary	Left	13	5	5.44	4.81	9.18	7.78	53.1683
Caiman yacare	FMNH 9149	Dentary	Right	13	5	5.43	4.85	8.14	7.48	50.1143
Caiman yacare	FMNH 9149	Dentary	Left	14	5	5.2	3.9	6.81	6.24	31.5826
Caiman yacare	FMNH 9149	Dentary	Right	14	5	4.79	4.15	7.12	6.68	33.5339
Caiman yacare	FMNH 9149	Dentary	Left	15	6	4.85	4.6	6.48	6.11	33.831
Caiman yacare	FMNH 9149	Dentary	Right	15	6	5.73	4.98	7.14	8.82	53.1952
Caiman yacare	FMNH 9149	Dentary	Left	16	6	5.29	4.32	7.67	7.24	41.5625
Caiman yacare	FMNH 9149	Dentary	Right	16	6	7.28	4.6	7.84	8.34	63.1917
Caiman yacare	FMNH 9149	Dentary	Left	17	7	5.36	4.74	6.95	7.16	43.3746
Caiman yacare	FMNH 9149	Dentary	Right	17	7	5.43	4.67	7.84	8.04	49.5006
Caiman yacare	FMNH 9149	Dentary	Left	18	7	5.8	4.45	5.2	6.27	32.8583
Caiman yacare	FMNH 9149	Dentary	Right	18	7	6.32	5.15	8.4	7.41	60.9806
Caiman yacare	FMNH 9149	Dentary	Left	19	8	5.12	3.95	5.94	5.04	25.3135
Caiman yacare	FMNH 9149	Dentary	Right	19	8	5.02	4.3	7.51	4.59	25.3044
Caiman yacare	FMNH 9149	Dentary	Right	20	8	4.22	3.22	5.16	4.4	15.0087
Crocodylus acutus	AMNH 7856	Premaxilla	Left	2	1	5.27	4.4	9.75	9.76	57.0173
Crocodylus acutus	AMNH 7856	Premaxilla	Right	3	1	8.48	7.7	19.47	19.23	322.61
Crocodylus acutus	AMNH 7856	Premaxilla	Right	4	2	10.47	9.37	24.12	24	603.102
Crocodylus acutus	AMNH 7856	Maxilla	Left	1	3	6.31	5.34	12.93	12.94	110.659
Crocodylus acutus	AMNH 7856	Maxilla	Right	1	3	5.67	4.93	13.78	13.93	99.2123
Crocodylus acutus	AMNH 7856	Maxilla	Right	2	3	6.9	5.17	16.5	15.83	146.792
Crocodylus acutus	AMNH 7856	Maxilla	Left	3	3	7.27	6.27	14.15	15.54	168.592
Crocodylus acutus	AMNH 7856	Maxilla	Left	7	5	6.95	5.79	10.83	11.42	110.935
Crocodylus acutus	AMNH 7856	Maxilla	Left	8	6	7.43	6.05	9.9	11.02	113.756
Crocodylus acutus	AMNH 7856	Maxilla	Left	9	6	9.27	7.31	12.61	12.95	211.145
Crocodylus acutus	AMNH 7856	Maxilla	Right	10	7	9.62	7.75	12.67	12.9	231.143
Crocodylus acutus	AMNH 7856	Maxilla	Left	12	8	7.85	6.31	9.34	8.64	104.465
Crocodylus acutus	AMNH 7856	Maxilla	Right	12	8	7.87	6.22	8.91	8.33	98.0199
Crocodylus acutus	AMNH 7856	Maxilla	Right	13	8	7.2	5.42	7.87	8.2	73.3118
Crocodylus acutus	AMNH 7856	Dentary	Left	1	1	9.83	9.14	24.95	23.85	558.634
Crocodylus acutus	AMNH 7856	Dentary	Left	2	1	7.69	6.61	17.09	16.75	219.058
Crocodylus acutus	AMNH 7856	Dentary	Right	4	2	8.84	8.85	25.46	25.77	516.449
Crocodylus acutus	AMNH 7856	Dentary	Left	6	3	6.41	5.12	13.39	12.97	109.608
Crocodylus acutus	AMNH 7856	Dentary	Right	6	3	6.6	5.45	12.31	11.92	109.58
Crocodylus acutus	AMNH 7856	Dentary	Left	7	4	6.72	5.48	13.42	13.4	125.16
Crocodylus acutus	AMNH 7856	Dentary	Right	7	4	6.83	5.54	11.89	12.82	116.525
Crocodylus acutus	AMNH 7856	Dentary	Left	8	4	6.73	5.56	12.25	12.07	114.429
Crocodylus acutus	AMNH 7856	Dentary	Left	10	5	9.46	7.82	16.79	15.68	298.708
Crocodylus acutus	AMNH 7856	Dentary	Right	11	5	9.69	7.53	15.11	15.68	278.655
Crocodylus acutus	AMNH 7856	Dentary	Left	12	6	6.29	6.3	12.37	11.75	120.197
Crocodylus acutus	AMNH 7856	Dentary	Right	12	6	8.55	6.07	11.7	11.56	146.934
Crocodylus acutus	AMNH 7856	Dentary	Left	13	6	8.06	5.97	9.37	9.12	104.764
Crocodylus acutus	AMNH 7856	Dentary	Right	15	7	7.06	5.29	7.81	7.77	67.8969
Crocodylus acutus	AMNH 7857	Premaxilla	Left	1	1	4.87	4.17	12.21	11.98	62.9173
Crocodylus acutus	AMNH 7857	Premaxilla	Right	1	1	5.71	4.88	12.5	12.56	88.9969
Crocodylus acutus	AMNH 7857	Premaxilla	Left	2	1	4.19	3.68	10.43	11.09	42.0722
Crocodylus acutus	AMNH 7857	Premaxilla	Right	3	1	7.71	7.13	16.61	16.93	234.683
Crocodylus acutus	AMNH 7857	Premaxilla	Right	4	2	9.35	8.32	22.65	22.19	446.026
Crocodylus acutus	AMNH 7857	Maxilla	Left	3	3	6.64	6.28	14.44	14.54	153.959
Crocodylus acutus	AMNH 7857	Maxilla	Left	7	5	6.35	5.02	8.86	9.1	70.051
Crocodylus acutus	AMNH 7857	Maxilla	Left	9	6	7.97	6.9	11.41	10.87	149.427
Crocodylus acutus	AMNH 7857	Maxilla	Right	10	7	8.41	6.12	8.59	8.72	101.921
Crocodylus acutus	AMNH 7857	Maxilla	Left	11	7	7.56	6.77	7.71	7.56	88.8677
Crocodylus acutus	AMNH 7857	Maxilla	Right	11	7	7.56	5.03	7.5	8.11	67.7596
Crocodylus acutus	AMNH 7857	Maxilla	Left	12	8	6.47	5.84	8.09	7.35	68.8833
Crocodylus acutus	AMNH 7857	Maxilla	Right	12	8	6.37	4.39	6.36	6.04	38.8942
Crocodylus acutus	AMNH 7857	Maxilla	Left	13	8	5.78	4.13	6.73	6.29	36.3499
Crocodylus acutus	AMNH 7857	Dentary	Left	1	1	8.75	7.05	21.88	21.6	343.737
Crocodylus acutus	AMNH 7857	Dentary	Right	1	1	9.21	7.87	22.87	22.37	419.627
Crocodylus acutus	AMNH 7857	Dentary	Left	2	1	6.68	5.24	12.87	13.92	117.394
Crocodylus acutus	AMNH 7857	Dentary	Right	2	1	6.89	5.73	14.4	14.72	146.058
Crocodylus acutus	AMNH 7857	Dentary	Left	3	2	6.2	4.73	13.14	13.32	98.7043
Crocodylus acutus	AMNH 7857	Dentary	Left	4	2	10.18	9.47	23.85	23.86	588.203
Crocodylus acutus	AMNH 7857	Dentary	Left	5	3	5.84	4.76	11.54	11.02	78.9782
Crocodylus acutus	AMNH 7857	Dentary	Right	5	3	5.97	4.85	11.55	11.45	84.1735
Crocodylus acutus	AMNH 7857	Dentary	Left	6	3	6.19	4.69	12.54	12.26	91.1678
Crocodylus acutus	AMNH 7857	Dentary	Right	6	3	5.99	5.05	11.75	12.22	91.6182
Crocodylus acutus	AMNH 7857	Dentary	Left	7	4	5.67	4.47	11.11	11.54	72.5424
Crocodylus acutus	AMNH 7857	Dentary	Left	8	4	6.01	4.45	10.48	10.5	70.3693
Crocodylus acutus	AMNH 7857	Dentary	Left	9	4	6.61	4.94	10.55	10.27	84.3115
Crocodylus acutus	AMNH 7857	Dentary	Left	12	6	8	5.92	12.02	12.84	145.151
Crocodylus acutus	AMNH 7857	Dentary	Left	13	6	7.77	5	8.6	9.07	80.5582
Crocodylus acutus	AMNH 7857	Dentary	Left	14	7	7.9	5.08	8.14	7.89	73.2367
Crocodylus acutus	AMNH 7857	Dentary	Right	14	7	7.78	5.31	8.29	7.96	77.0798
Crocodylus acutus	AMNH 7857	Dentary	Right	15	7	7.24	4.53	7.13	7.58	54.8672
Crocodylus intermedius	FMNH 75662	Premaxilla	Left	1	1	6.95	7.56	15.97	19.92	199.255
Crocodylus intermedius	FMNH 75662	Premaxilla	Right	1	1	8.18	9.12	21.18	24.71	397.782
Crocodylus intermedius	FMNH 75662	Premaxilla	Left	2	1	6.2	7.04	13.2	15.44	148.964
Crocodylus intermedius	FMNH 75662	Premaxilla	Right	2	1	4.18	4.44	9.08	9.44	43.6685
Crocodylus intermedius	FMNH 75662	Premaxilla	Left	4	2	10.91	10.54	26.03	27.9	783.223
Crocodylus intermedius	FMNH 75662	Premaxilla	Right	4	2	11.71	13.5	29.27	33.03	1199.16
Crocodylus intermedius	FMNH 75662	Premaxilla	Left	5	2	7.79	7.66	17.13	14.77	230.271
Crocodylus intermedius	FMNH 75662	Premaxilla	Right	5	2	8.78	10.34	18.42	20.34	437.783
Crocodylus intermedius	FMNH 75662	Maxilla	Left	1	3	8.22	7.93	19.78	20.04	332.285
Crocodylus intermedius	FMNH 75662	Maxilla	Right	1	3	8.37	9.89	16.33	19.48	349.544
Crocodylus intermedius	FMNH 75662	Maxilla	Left	2	3	8.86	7.87	15.73	17.38	286.093
Crocodylus intermedius	FMNH 75662	Maxilla	Right	2	3	7.24	7.54	15.1	14.42	203.596
Crocodylus intermedius	FMNH 75662	Maxilla	Left	3	3	9.96	8.44	22.06	22.6	478.346
Crocodylus intermedius	FMNH 75662	Maxilla	Right	3	3	10.04	9.99	20.79	24.39	539.888
Crocodylus intermedius	FMNH 75662	Maxilla	Left	4	4	11.03	8.55	22.44	22.6	539.018
Crocodylus intermedius	FMNH 75662	Maxilla	Right	4	4	10.88	11.27	23.36	27.62	735.583
Crocodylus intermedius	FMNH 75662	Maxilla	Left	5	4	15.61	14.14	33.84	36.4	1951.9
Crocodylus intermedius	FMNH 75662	Maxilla	Right	5	4	16.54	16.14	36.28	41.4	2521.96
Crocodylus intermedius	FMNH 75662	Maxilla	Left	6	5	8.49	7.96	16.5	15.26	267.829
Crocodylus intermedius	FMNH 75662	Maxilla	Right	6	5	8.6	8.59	12.89	13.6	241.458
Crocodylus intermedius	FMNH 75662	Maxilla	Left	7	5	8.99	8.39	12.64	11.35	217.327
Crocodylus intermedius	FMNH 75662	Maxilla	Right	7	5	7.4	7.42	12.05	10.24	146.531
Crocodylus intermedius	FMNH 75662	Maxilla	Left	8	6	9.04	8.06	13.7	15.57	259.776
Crocodylus intermedius	FMNH 75662	Maxilla	Right	8	6	7.09	6.96	11.71	11.54	142.987
Crocodylus intermedius	FMNH 75662	Maxilla	Left	9	6	10.54	9.19	13.95	15.93	348.193
Crocodylus intermedius	FMNH 75662	Maxilla	Right	9	6	11.52	10.36	15.64	19.4	488.67
Crocodylus intermedius	FMNH 75662	Maxilla	Left	10	7	11	9.66	14.46	15.95	390.708
Crocodylus intermedius	FMNH 75662	Maxilla	Left	11	7	9.66	7.68	11.46	13.18	216.613
Crocodylus intermedius	FMNH 75662	Maxilla	Right	11	7	10.37	10.58	16.43	17.24	458.644
Crocodylus intermedius	FMNH 75662	Maxilla	Right	12	8	10.87	7.96	12.73	11.65	245.943
Crocodylus intermedius	FMNH 75662	Maxilla	Left	13	8	6.93	6.25	7.99	6.32	68.8916
Crocodylus intermedius	FMNH 75662	Maxilla	Right	13	8	7.41	5.7	9.43	7.18	78.3082
Crocodylus intermedius	FMNH 75662	Maxilla	Left	14	8	4.7	4.32	7.37	6.78	35.1919
Crocodylus intermedius	FMNH 75662	Maxilla	Right	14	8	6.18	4.13	6.64	6.07	36.9483
Crocodylus intermedius	FMNH 75662	Dentary	Left	1	1	12.8	12.47	34.77	34.91	1431.01
Crocodylus intermedius	FMNH 75662	Dentary	Right	1	1	11.9	11.01	31.25	32.63	1069.12
Crocodylus intermedius	FMNH 75662	Dentary	Left	2	1	8.42	8.09	24.82	17.7	198.377
Crocodylus intermedius	FMNH 75662	Dentary	Right	2	1	9.68	8.66	25.74	25.75	554.934
Crocodylus intermedius	FMNH 75662	Dentary	Left	3	2	7.6	7.85	15.97	18.37	248.145
Crocodylus intermedius	FMNH 75662	Dentary	Right	3	2	9.09	8.35	17.92	20.64	355.256
Crocodylus intermedius	FMNH 75662	Dentary	Left	4	2	14.44	13.07	35.12	35.89	1715.19
Crocodylus intermedius	FMNH 75662	Dentary	Right	5	3	7.59	6.7	20.37	20.59	267.821
Crocodylus intermedius	FMNH 75662	Dentary	Right	6	3	7.84	6.71	16.92	18.85	232.933
Crocodylus intermedius	FMNH 75662	Dentary	Left	7	4	7.51	8.86	14.05	19.08	208.696
Crocodylus intermedius	FMNH 75662	Dentary	Right	7	4	8	7.09	13.93	17.05	204.618
Crocodylus intermedius	FMNH 75662	Dentary	Left	8	4	9.25	9.55	16.91	20.67	384.815
Crocodylus intermedius	FMNH 75662	Dentary	Right	8	4	8.32	7.6	15.89	19.89	252.563
Crocodylus intermedius	FMNH 75662	Dentary	Left	9	4	9.44	9.16	16.32	19.53	368.136
Crocodylus intermedius	FMNH 75662	Dentary	Right	9	4	9.82	8.94	16.54	18.83	379.719
Crocodylus intermedius	FMNH 75662	Dentary	Left	10	5	12.8	12.01	19.62	22.74	788.053
Crocodylus intermedius	FMNH 75662	Dentary	Right	10	5	12.84	11.35	22.15	25.47	845.031
Crocodylus intermedius	FMNH 75662	Dentary	Left	11	5	13.88	12.59	21.74	23.84	981.674
Crocodylus intermedius	FMNH 75662	Dentary	Right	11	5	13.01	11.14	26.84	27.92	1005.65
Crocodylus intermedius	FMNH 75662	Dentary	Left	12	6	13.22	9.98	16.68	19.14	564.908
Crocodylus intermedius	FMNH 75662	Dentary	Right	12	6	12.37	10.26	21.52	20.27	659.762
Crocodylus intermedius	FMNH 75662	Dentary	Left	13	6	10.65	8.11	14.67	17.4	330.579
Crocodylus intermedius	FMNH 75662	Dentary	Right	13	6	10.08	8.09	17.2	16.47	342.026
Crocodylus intermedius	FMNH 75662	Dentary	Left	14	7	10.87	8.36	14.31	14.23	313.895
Crocodylus intermedius	FMNH 75662	Dentary	Right	14	7	11.3	9.15	15.68	15.06	386.334
Crocodylus intermedius	FMNH 75662	Dentary	Left	15	7	10.25	8.08	14.31	14.23	288.754
Crocodylus intermedius	FMNH 75662	Dentary	Right	15	7	8.66	6.1	10.9	11.15	140.164
Crocodylus niloticus	AMNH 142494	Premaxilla	Left	1	1	6.51	7.06	11.54	11.75	134.463
Crocodylus niloticus	AMNH 142494	Premaxilla	Right	1	1	6.57	6.84	11.65	11.85	132.664
Crocodylus niloticus	AMNH 142494	Premaxilla	Left	2	1	3.96	4.09	8.11	8.2	33.5355
Crocodylus niloticus	AMNH 142494	Premaxilla	Left	5	2	6.29	6.07	10.81	10.9	103.838
Crocodylus niloticus	AMNH 142494	Maxilla	Left	1	3	5.76	5.28	10.8	10.28	80.3968
Crocodylus niloticus	AMNH 142494	Maxilla	Right	5	4	14.99	15.19	24.98	25.14	1425.4
Crocodylus niloticus	AMNH 142494	Maxilla	Right	9	6	10.13	8.71	12.56	12.58	265.741
Crocodylus niloticus	AMNH 142494	Maxilla	Right	10	7	9.33	9.2	11.97	11.24	238.055
Crocodylus niloticus	AMNH 142494	Maxilla	Left	11	7	11.16	7.88	10.8	10.73	211.942
Crocodylus niloticus	AMNH 142494	Maxilla	Right	12	8	7.47	6.83	11.14	11.02	139.316
Crocodylus niloticus	AMNH 142494	Maxilla	Right	13	8	6.35	5.9	9.42	8.67	82.4895
Crocodylus niloticus	AMNH 142494	Maxilla	Right	14	8	4.73	4.38	6.4	5.81	30.2884
Crocodylus niloticus	AMNH 142494	Dentary	Left	1	1	10.05	10.39	24.86	22.92	626.461
Crocodylus niloticus	AMNH 142494	Dentary	Right	1	1	10.1	11.22	22.7	24.82	673.453
Crocodylus niloticus	AMNH 142494	Dentary	Right	2	1	5.69	5.89	12.26	12.08	103.769
Crocodylus niloticus	AMNH 142494	Dentary	Left	4	2	12.8	12.66	23.21	24.69	972.54
Crocodylus niloticus	AMNH 142494	Dentary	Right	4	2	12.09	12.07	22.97	22.28	831.572
Crocodylus niloticus	AMNH 142494	Dentary	Left	5	3	6.03	6.04	10.43	10.46	95.353
Crocodylus niloticus	AMNH 142494	Dentary	Right	5	3	6.15	5.84	9.53	10.16	87.4765
Crocodylus niloticus	AMNH 142494	Dentary	Left	7	4	6.09	5.99	13.87	11.32	105.992
Crocodylus niloticus	AMNH 142494	Dentary	Right	7	4	6.19	5.79	9.97	10.16	89.8209
Crocodylus niloticus	AMNH 142494	Dentary	Left	8	4	6.38	6.25	11.14	11.82	114.467
Crocodylus niloticus	AMNH 142494	Dentary	Right	8	4	5.7	5.33	11.23	11.59	87.7
Crocodylus niloticus	AMNH 142494	Dentary	Left	10	5	10.39	9.6	15.19	16.05	383.344
Crocodylus niloticus	AMNH 142494	Dentary	Right	10	5	10.48	10.23	16.26	16.88	440.44
Crocodylus niloticus	AMNH 142494	Dentary	Left	11	5	10.61	9.83	11.89	11.57	285.527
Crocodylus niloticus	AMNH 142494	Dentary	Right	11	5	9.86	8.64	11.66	11.97	239.353
Crocodylus niloticus	AMNH 142494	Dentary	Left	13	6	8.43	7.68	8.8	8.48	127.743
Crocodylus niloticus	AMNH 142494	Dentary	Right	13	6	7.47	8.38	8.16	7.52	112.551
Crocodylus niloticus	AMNH 142494	Dentary	Left	14	7	7.28	5.3	7.66	6.69	61.9005
Crocodylus niloticus	AMNH 142494	Dentary	Right	14	7	7.28	5.82	7.23	7.34	69.9895
Crocodylus niloticus	AMNH 23471	Premaxilla	Right	1	1	9.75	7.84	16.8	16.82	321.943
Crocodylus niloticus	AMNH 23471	Premaxilla	Right	2	1	7.46	5.87	11.99	11.32	126.077
Crocodylus niloticus	AMNH 23471	Premaxilla	Right	3	1	12.66	11.78	22.27	20.98	803.13
Crocodylus niloticus	AMNH 23471	Premaxilla	Right	4	2	15.74	14.88	28.31	27.67	1645.64
Crocodylus niloticus	AMNH 23471	Maxilla	Left	1	3	7.99	7.36	12.07	12.46	178.315
Crocodylus niloticus	AMNH 23471	Maxilla	Left	2	3	9.47	8.01	15.67	15.48	294.6
Crocodylus niloticus	AMNH 23471	Maxilla	Left	3	3	11.36	9.12	17.61	18.37	461.951
Crocodylus niloticus	AMNH 23471	Maxilla	Left	5	4	18.61	19.02	29.9	30.04	2639.91
Crocodylus niloticus	AMNH 23471	Maxilla	Left	7	5	9.26	7.49	13.01	12.68	217.419
Crocodylus niloticus	AMNH 23471	Maxilla	Left	8	6	10.91	8.9	13.55	13.77	318.289
Crocodylus niloticus	AMNH 23471	Maxilla	Right	8	6	11.03	9.82	13.8	14.77	372.222
Crocodylus niloticus	AMNH 23471	Maxilla	Left	9	6	13.06	11.2	15.72	15.78	548.843
Crocodylus niloticus	AMNH 23471	Maxilla	Right	9	6	13.08	11.51	16.62	15.33	571.658
Crocodylus niloticus	AMNH 23471	Maxilla	Left	10	7	13.64	11.48	16.75	16.14	612.833
Crocodylus niloticus	AMNH 23471	Maxilla	Right	10	7	12.67	11.8	14.65	15.39	532.133
Crocodylus niloticus	AMNH 23471	Maxilla	Left	11	7	11.92	9.6	11.93	12.19	314.018
Crocodylus niloticus	AMNH 23471	Maxilla	Right	11	7	11.89	9.26	12.34	12.42	313.003
Crocodylus niloticus	AMNH 23471	Maxilla	Left	12	8	10.34	8.52	10.64	11.16	221.037
Crocodylus niloticus	AMNH 23471	Maxilla	Right	13	8	9.2	7.19	8.67	8.45	124.979
Crocodylus niloticus	AMNH 23471	Dentary	Left	1	1	14.63	14.06	26	28.47	1392.48
Crocodylus niloticus	AMNH 23471	Dentary	Left	2	1	10.43	8.48	17	17.02	374.902
Crocodylus niloticus	AMNH 23471	Dentary	Right	3	2	9.39	8.58	16.6	16.91	339.056
Crocodylus niloticus	AMNH 23471	Dentary	Left	4	2	15.66	14.26	27.56	27.67	1548.16
Crocodylus niloticus	AMNH 23471	Dentary	Left	5	3	9.12	7.59	15.69	15.52	270.403
Crocodylus niloticus	AMNH 23471	Dentary	Left	6	3	8.67	7.5	13.79	14.51	228.508
Crocodylus niloticus	AMNH 23471	Dentary	Right	6	3	8.78	7.43	13	13.73	214.844
Crocodylus niloticus	AMNH 23471	Dentary	Right	7	4	8.74	7.59	13.98	14.14	232.046
Crocodylus niloticus	AMNH 23471	Dentary	Left	8	4	9.49	7.26	15.42	14.45	254.092
Crocodylus niloticus	AMNH 23471	Dentary	Right	8	4	9.27	8.23	13.61	14.04	259.869
Crocodylus niloticus	AMNH 23471	Dentary	Right	9	4	9.67	8.05	13.39	13.96	260.234
Crocodylus niloticus	AMNH 23471	Dentary	Left	10	5	14.01	11.19	19.7	19.57	752.813
Crocodylus niloticus	AMNH 23471	Dentary	Right	10	5	13.24	11.11	18.77	19.18	684.481
Crocodylus niloticus	AMNH 23471	Dentary	Left	11	5	15.68	13.05	21.22	21.22	1056.33
Crocodylus niloticus	AMNH 23471	Dentary	Right	11	5	15.39	12.83	20.3	21.34	997.761
Crocodylus niloticus	AMNH 23471	Dentary	Right	12	6	12.99	10.84	15.49	15.71	522.795
Crocodylus niloticus	AMNH 23471	Dentary	Left	13	6	10.85	8.19	11.37	11.3	231.528
Crocodylus niloticus	AMNH 23471	Dentary	Left	14	7	9.23	7.44	9.7	9.14	147.365
Crocodylus niloticus	AMNH 23471	Dentary	Right	14	7	10.59	8.54	11.24	10.63	226.152
Crocodylus niloticus	AMNH 23471	Dentary	Left	15	7	10.37	7.89	10.25	10.38	190.992
Crocodylus niloticus	AMNH 23471	Dentary	Right	15	7	8.84	6.92	8.99	8.79	123.498
Crocodylus niloticus	FMNH 21753	Premaxilla	Left	1	1	10.38	9.77	19.75	22	524.06
Crocodylus niloticus	FMNH 21753	Premaxilla	Right	1	1	10.16	10.05	20.91	22.62	557.678
Crocodylus niloticus	FMNH 21753	Premaxilla	Left	2	1	9.17	8.84	12.34	17.55	248.416
Crocodylus niloticus	FMNH 21753	Premaxilla	Right	2	1	9.6	9.35	15.59	19.6	361.419
Crocodylus niloticus	FMNH 21753	Premaxilla	Right	3	1	16.53	16.68	30.83	34.09	2221.35
Crocodylus niloticus	FMNH 21753	Premaxilla	Left	4	2	21.19	20.54	39.47	45.58	4493.45
Crocodylus niloticus	FMNH 21753	Premaxilla	Left	5	2	11.63	13.49	24.5	21.96	901.457
Crocodylus niloticus	FMNH 21753	Maxilla	Right	1	3	10.1	10	21.3	24.73	558.44
Crocodylus niloticus	FMNH 21753	Maxilla	Right	2	3	12.94	12.31	25.53	27.66	1061.08
Crocodylus niloticus	FMNH 21753	Maxilla	Left	3	3	12.28	12.13	18.59	23.3	721.178
Crocodylus niloticus	FMNH 21753	Maxilla	Right	3	3	11.02	14.25	24.14	24.21	967.696
Crocodylus niloticus	FMNH 21753	Maxilla	Right	4	4	16.4	18.21	30.96	37.68	2376.8
Crocodylus niloticus	FMNH 21753	Maxilla	Right	5	4	25.59	24.46	49.74	49.32	7839.85
Crocodylus niloticus	FMNH 21753	Maxilla	Right	6	5	13.6	14	25.64	22.14	1103.13
Crocodylus niloticus	FMNH 21753	Maxilla	Right	7	5	11.2	12.75	16.62	18.61	614.437
Crocodylus niloticus	FMNH 21753	Maxilla	Right	10	7	16.57	16.32	22.38	28.73	1580.82
Crocodylus niloticus	FMNH 21753	Maxilla	Left	11	7	19.17	16.99	24.1	27.11	1999.42
Crocodylus niloticus	FMNH 21753	Maxilla	Right	11	7	18.71	17.39	27.62	29.03	2270.88
Crocodylus niloticus	FMNH 21753	Maxilla	Left	12	8	16.19	13.78	19.61	21.33	1091.92
Crocodylus niloticus	FMNH 21753	Maxilla	Right	12	8	15.34	13.49	23.25	25.7	1243
Crocodylus niloticus	FMNH 21753	Maxilla	Left	13	8	14.48	12.04	16.22	14.66	618.81
Crocodylus niloticus	FMNH 21753	Dentary	Right	1	1	16.76	17.3	33.75	36.91	2558.58
Crocodylus niloticus	FMNH 21753	Dentary	Left	2	1	11.59	10.84	25.15	22.85	750.799
Crocodylus niloticus	FMNH 21753	Dentary	Right	2	1	11.85	10.38	22.71	22.65	704.972
Crocodylus niloticus	FMNH 21753	Dentary	Left	3	2	8.67	10.01	13.85	18.21	303.079
Crocodylus niloticus	FMNH 21753	Dentary	Right	3	2	10.13	10.14	18.53	23.03	485.544
Crocodylus niloticus	FMNH 21753	Dentary	Left	4	2	21.33	22.85	43.53	49.6	5544.55
Crocodylus niloticus	FMNH 21753	Dentary	Right	4	2	20.04	21.12	44.77	48.86	4960.48
Crocodylus niloticus	FMNH 21753	Dentary	Left	5	3	10	10.03	16.63	19.98	435.665
Crocodylus niloticus	FMNH 21753	Dentary	Right	5	3	10.57	11.26	22.3	25.2	693.784
Crocodylus niloticus	FMNH 21753	Dentary	Left	6	3	8.8	8.37	14.27	17.5	273.784
Crocodylus niloticus	FMNH 21753	Dentary	Left	7	4	9.95	10.41	19.84	25.4	496.231
Crocodylus niloticus	FMNH 21753	Dentary	Right	7	4	10.94	10.25	18.43	21.76	540.714
Crocodylus niloticus	FMNH 21753	Dentary	Left	8	4	10.2	9.5	19.49	20.26	485.923
Crocodylus niloticus	FMNH 21753	Dentary	Right	8	4	14.35	13.28	33.73	31.75	1578.47
Crocodylus niloticus	FMNH 21753	Dentary	Left	9	4	11.7	13.74	19.02	29.51	438.939
Crocodylus niloticus	FMNH 21753	Dentary	Right	9	4	11	11.06	17.55	22.53	547.272
Crocodylus niloticus	FMNH 21753	Dentary	Left	10	5	16.7	18.13	23.36	31.16	1818.76
Crocodylus niloticus	FMNH 21753	Dentary	Right	10	5	16.35	17.1	26.05	31.63	1902.82
Crocodylus niloticus	FMNH 21753	Dentary	Left	11	5	20.56	19.8	33.53	35.78	3505.95
Crocodylus niloticus	FMNH 21753	Dentary	Right	11	5	19.92	19.61	32.75	35.23	3297.61
Crocodylus niloticus	FMNH 21753	Dentary	Left	12	6	17.12	15.86	24.71	26.19	1697.32
Crocodylus niloticus	FMNH 21753	Dentary	Right	12	6	16.73	14.66	22.84	21.66	1320.55
Crocodylus niloticus	FMNH 21753	Dentary	Left	13	6	14.86	12.54	20.42	17.62	838.86
Crocodylus niloticus	FMNH 21753	Dentary	Right	13	6	15.05	13.33	23.39	20.94	1080.39
Crocodylus niloticus	FMNH 21753	Dentary	Right	14	7	13.39	12.84	17.61	15.94	686.905
Crocodylus niloticus	FMNH 21753	Dentary	Right	15	7	14.32	12.04	19.16	16.95	739.174
Crocodylus palustris	AMNH 75707	Premaxilla	Left	1	1	5.43	4.75	11.44	11.43	75.0063
Crocodylus palustris	AMNH 75707	Premaxilla	Right	3	1	7.96	7.74	16.45	15.86	251.847
Crocodylus palustris	AMNH 75707	Premaxilla	Left	5	2	5.86	5.83	14.39	14.1	124.531
Crocodylus palustris	AMNH 75707	Maxilla	Right	8	6	7.4	5.84	9.2	9.01	94.0931
Crocodylus palustris	AMNH 75707	Maxilla	Right	9	6	10	7.74	11.95	11.52	214.926
Crocodylus palustris	AMNH 75707	Maxilla	Right	10	7	10.4	7.56	11.72	10.5	200.695
Crocodylus palustris	AMNH 75707	Maxilla	Right	13	8	6.33	4.53	6.6	7.23	45.9256
Crocodylus palustris	AMNH 75707	Dentary	Left	1	1	10.2	9.76	23.28	22.84	585.577
Crocodylus palustris	AMNH 75707	Dentary	Right	1	1	9.95	8.8	20.96	21.71	474.23
Crocodylus palustris	AMNH 75707	Dentary	Left	2	1	5.8	5.68	12.93	12.25	104.937
Crocodylus palustris	AMNH 75707	Dentary	Left	4	2	11.26	10	21.4	22.73	624.513
Crocodylus palustris	AMNH 75707	Dentary	Left	5	3	4.48	5.41	9.81	9.06	57.3344
Crocodylus palustris	AMNH 75707	Dentary	Left	6	3	4.33	5.12	9.46	10.08	54.7254
Crocodylus palustris	AMNH 75707	Dentary	Left	7	4	6.14	5.68	9.54	9.69	83.1679
Crocodylus palustris	AMNH 75707	Dentary	Right	8	4	5.15	4.6	9.13	9.2	54.5469
Crocodylus palustris	AMNH 75707	Dentary	Right	9	4	6.73	4.93	9.64	9.21	76.3157
Crocodylus palustris	AMNH 75707	Dentary	Right	10	5	9.02	7.31	10.29	10.47	161.351
Crocodylus palustris	AMNH 75707	Dentary	Left	11	5	10.38	7.66	13.2	12.99	250.21
Crocodylus palustris	AMNH 75707	Dentary	Left	12	6	9.2	6.36	10	10.28	138.362
Crocodylus palustris	AMNH 75707	Dentary	Right	13	6	8.84	6.55	9.87	9.65	131.867
Crocodylus palustris	AMNH 75707	Dentary	Left	14	7	7.96	5.77	7.78	7.94	81.482
Crocodylus palustris	AMNH 96134	Premaxilla	Right	1	1	2.96	2.58	7.99	7.32	14.6262
Crocodylus palustris	AMNH 96134	Premaxilla	Left	2	1	2.5	2.21	6.15	6.66	8.89524
Crocodylus palustris	AMNH 96134	Premaxilla	Right	2	1	2.42	2.39	6.15	6.13	9.11453
Crocodylus palustris	AMNH 96134	Premaxilla	Left	3	1	4.07	3.81	10	9.82	39.3352
Crocodylus palustris	AMNH 96134	Premaxilla	Left	4	2	5.13	4.61	11.65	11.13	68.3544
Crocodylus palustris	AMNH 96134	Premaxilla	Right	4	2	5.18	4.61	12.1	12.33	74.5548
Crocodylus palustris	AMNH 96134	Premaxilla	Right	5	2	3.58	3.17	7.74	7.94	22.6424
Crocodylus palustris	AMNH 96134	Maxilla	Right	1	3	3.19	2.71	6.94	6.79	15.0952
Crocodylus palustris	AMNH 96134	Maxilla	Right	4	4	5.06	3.98	10.56	10.61	54.1874
Crocodylus palustris	AMNH 96134	Maxilla	Left	5	4	6.91	5.09	13.06	12.57	113.345
Crocodylus palustris	AMNH 96134	Maxilla	Right	5	4	6.28	4.93	13.23	12.63	101.201
Crocodylus palustris	AMNH 96134	Maxilla	Left	8	6	5.02	3.44	7.06	7.05	29.8084
Crocodylus palustris	AMNH 96134	Maxilla	Right	9	6	5.88	4.03	7.98	7.33	43.5785
Crocodylus palustris	AMNH 96134	Maxilla	Left	10	7	5.95	4.05	7.29	7.2	41.6707
Crocodylus palustris	AMNH 96134	Maxilla	Right	10	7	6.51	4.14	7.44	7.15	46.0188
Crocodylus palustris	AMNH 96134	Maxilla	Left	11	7	6.19	3.93	7.29	6.98	40.8917
Crocodylus palustris	AMNH 96134	Maxilla	Right	11	7	6.1	3.96	7.2	7.11	40.927
Crocodylus palustris	AMNH 96134	Maxilla	Left	12	8	4.18	3.1	4.93	4.95	15.1845
Crocodylus palustris	AMNH 96134	Maxilla	Right	12	8	5.66	3.66	6	6.02	28.7543
Crocodylus palustris	AMNH 96134	Maxilla	Left	13	8	4.56	3.45	4.56	5.17	17.5413
Crocodylus palustris	AMNH 96134	Maxilla	Left	14	8	3.53	2.78	4.02	4.35	9.70618
Crocodylus palustris	AMNH 96134	Dentary	Left	1	1	4.62	3.88	10.73	10.79	49.3142
Crocodylus palustris	AMNH 96134	Dentary	Left	2	1	3.62	2.91	6.43	6.41	16.9869
Crocodylus palustris	AMNH 96134	Dentary	Left	3	2	3.18	2.63	7.04	7.03	15.0047
Crocodylus palustris	AMNH 96134	Dentary	Right	5	3	2.86	2.84	7.5	7.35	15.4719
Crocodylus palustris	AMNH 96134	Dentary	Right	7	4	3.77	2.84	7.14	7.16	19.3324
Crocodylus palustris	AMNH 96134	Dentary	Left	9	4	4.21	3.04	6.32	5.81	18.9179
Crocodylus palustris	AMNH 96134	Dentary	Left	10	5	4.86	3.37	7.06	6.87	27.9666
Crocodylus palustris	AMNH 96134	Dentary	Left	12	6	5.16	3.44	6.77	6.68	28.8557
Crocodylus palustris	AMNH 96134	Dentary	Left	13	6	4.82	2.91	5.63	5.46	18.3264
Crocodylus porosus	AMNH 24957	Premaxilla	Left	1	1	7.11	8.7	16.5	16.14	257.611
Crocodylus porosus	AMNH 24957	Premaxilla	Left	3	1	10.44	9.54	19.2	19.92	490.351
Crocodylus porosus	AMNH 24957	Premaxilla	Right	3	1	12.06	11.42	25.72	25.98	906.133
Crocodylus porosus	AMNH 24957	Premaxilla	Left	4	2	14.84	14.48	32.89	33.8	1825.39
Crocodylus porosus	AMNH 24957	Premaxilla	Right	5	2	7.39	6.8	14.57	14.48	184.79
Crocodylus porosus	AMNH 24957	Maxilla	Right	1	3	8.45	7.85	16.44	16.33	274.893
Crocodylus porosus	AMNH 24957	Maxilla	Left	3	3	9	10.44	18.67	19.88	456.851
Crocodylus porosus	AMNH 24957	Maxilla	Right	3	3	10.27	9.79	25.27	24.61	641.082
Crocodylus porosus	AMNH 24957	Maxilla	Left	5	4	18.35	19	34.71	33.29	2979.3
Crocodylus porosus	AMNH 24957	Maxilla	Left	6	5	11.1	10.01	16.26	17.21	457.566
Crocodylus porosus	AMNH 24957	Maxilla	Left	7	5	9.63	8.36	12.7	12.69	247.575
Crocodylus porosus	AMNH 24957	Maxilla	Left	8	6	9.54	7.63	13.46	12.86	233.266
Crocodylus porosus	AMNH 24957	Maxilla	Left	9	6	10.36	9.21	13.73	12.82	304.139
Crocodylus porosus	AMNH 24957	Maxilla	Right	10	7	9.82	8.7	13.134	12.84	268.794
Crocodylus porosus	AMNH 24957	Maxilla	Right	11	7	9.41	7.68	10.72	10.44	179.211
Crocodylus porosus	AMNH 24957	Maxilla	Left	12	8	9.12	7.12	10.92	10.33	162.8
Crocodylus porosus	AMNH 24957	Maxilla	Right	13	8	7.58	5.95	9.26	9.31	100.081
Crocodylus porosus	AMNH 24957	Dentary	Right	1	1	14.1	14.26	33.68	31.82	1668.8
Crocodylus porosus	AMNH 24957	Dentary	Left	2	1	9.2	8.49	15.3	15.02	295.249
Crocodylus porosus	AMNH 24957	Dentary	Left	3	2	8.9	8.57	18.33	17.75	348.353
Crocodylus porosus	AMNH 24957	Dentary	Right	3	2	9.04	9.28	18.46	18.85	397.135
Crocodylus porosus	AMNH 24957	Dentary	Left	4	2	15.97	16.26	30.9	30.8	2025.74
Crocodylus porosus	AMNH 24957	Dentary	Right	9	4	9.28	9.02	15.43	16.12	329.488
Crocodylus porosus	AMNH 24957	Dentary	Left	11	5	11.81	10.7	20.44	20.08	640.859
Crocodylus porosus	AMNH 24957	Dentary	Right	11	5	12.18	10.76	20.32	19.93	657.789
Crocodylus porosus	AMNH 24957	Dentary	Right	12	6	11.78	10.25	19.18	18.77	569.844
Crocodylus porosus	AMNH 24957	Dentary	Right	13	6	10.19	8.72	14.12	13.76	301.657
Crocodylus porosus	AMNH 24957	Dentary	Left	14	7	9	7.96	9.06	9.57	152.721
Crocodylus porosus	AMNH 24957	Dentary	Left	15	7	8.72	6.94	9.76	9.58	136.719
Crocodylus porosus	AMNH 24957	Dentary	Right	15	7	8.53	7.39	9.95	10.3	151.417
Crocodylus porosus	AMNH 66639	Premaxilla	Left	3	1	7.78	8.33	19.74	18.54	314.157
Crocodylus porosus	AMNH 66639	Maxilla	Right	1	3	5.95	5.81	14.04	13.33	120.027
Crocodylus porosus	AMNH 66639	Maxilla	Left	2	3	7.74	7.06	15.23	16.53	217.198
Crocodylus porosus	AMNH 66639	Maxilla	Left	4	4	9.5	9.08	19.86	20.3	440.12
Crocodylus porosus	AMNH 66639	Maxilla	Left	5	4	10.76	10.59	24.91	24.14	711.97
Crocodylus porosus	AMNH 66639	Maxilla	Right	5	4	11.16	11.27	26.34	25.95	840.536
Crocodylus porosus	AMNH 66639	Maxilla	Right	6	5	8.08	7.49	15.43	15.07	232.755
Crocodylus porosus	AMNH 66639	Maxilla	Left	7	5	6.67	6.12	12.51	11.88	124.797
Crocodylus porosus	AMNH 66639	Maxilla	Right	7	5	6.86	6.09	11.32	10.1	109.2
Crocodylus porosus	AMNH 66639	Maxilla	Left	8	6	7.22	6.51	9.89	10.22	115.358
Crocodylus porosus	AMNH 66639	Maxilla	Right	9	6	8.9	8.19	13.97	14.87	260.402
Crocodylus porosus	AMNH 66639	Maxilla	Left	12	8	7.45	6.42	8.93	9.26	103.792
Crocodylus porosus	AMNH 66639	Maxilla	Right	12	8	7.47	6.08	8.95	8.93	96.5774
Crocodylus porosus	AMNH 66639	Maxilla	Left	14	8	6.33	5.02	6.47	6.77	48.3161
Crocodylus porosus	AMNH 66639	Maxilla	Right	14	8	6.09	4.78	6.8	7.36	48.5053
Crocodylus porosus	AMNH 66639	Dentary	Left	1	1	9.21	7.76	23.12	22.22	413.34
Crocodylus porosus	AMNH 66639	Dentary	Left	3	2	7.49	6.41	15.78	14.55	182.201
Crocodylus porosus	AMNH 66639	Dentary	Right	3	2	6.72	6.39	15.73	14.39	161.721
Crocodylus porosus	AMNH 66639	Dentary	Right	4	2	9.2	8.8	23.28	22.69	476.335
Crocodylus porosus	AMNH 66639	Dentary	Left	8	4	6.75	7.17	13.81	13.8	169.607
Crocodylus porosus	AMNH 66639	Dentary	Left	10	5	8.58	7.83	17.18	17.91	298.131
Crocodylus porosus	AMNH 66639	Dentary	Right	10	5	9.04	7.92	15.28	15.69	277.325
Crocodylus porosus	AMNH 66639	Dentary	Left	11	5	10.28	9.87	17.55	18.78	459.474
Crocodylus porosus	AMNH 66639	Dentary	Right	11	5	10.51	9.3	18.53	18.48	454.026
Crocodylus porosus	AMNH 66639	Dentary	Right	12	6	8.98	7.42	12.28	12.62	202.419
Crocodylus porosus	AMNH 66639	Dentary	Left	13	6	7.89	6.4	10.22	9.72	120.801
Crocodylus porosus	AMNH 66639	Dentary	Right	13	6	7.7	6.2	9.58	9.99	112.272
Crocodylus porosus	AMNH 66639	Dentary	Left	14	7	7.58	6.19	8.8	8.94	98.4925
Crocodylus porosus	AMNH 66639	Dentary	Left	15	7	7.9	6.18	8.69	7.59	90.0851
Crocodylus porosus	AMNH 66639	Dentary	Right	15	7	7.08	5.63	7.55	7.08	66.6538
Crocodylus rhombifer	AMNH 154087	Premaxilla	Left	5	2	8.64	7.07	14.97	16.18	236.944
Crocodylus rhombifer	AMNH 154087	Premaxilla	Right	5	2	8.1	7.46	15.6	16.22	242.683
Crocodylus rhombifer	AMNH 154087	Maxilla	Right	1	3	7.96	8.07	15.4	15.31	249.388
Crocodylus rhombifer	AMNH 154087	Maxilla	Left	2	3	8.38	10.04	19.78	20.7	433.523
Crocodylus rhombifer	AMNH 154087	Maxilla	Right	2	3	10.19	10.08	19.92	19.82	516.431
Crocodylus rhombifer	AMNH 154087	Maxilla	Left	3	3	9.86	10.62	21.77	22.65	591.303
Crocodylus rhombifer	AMNH 154087	Maxilla	Right	3	3	11.14	11.15	21.79	21.34	676.91
Crocodylus rhombifer	AMNH 154087	Maxilla	Left	4	4	12.74	14.18	28.67	29.04	1330.46
Crocodylus rhombifer	AMNH 154087	Maxilla	Left	5	4	15.66	15.67	36.78	42.88	2310.72
Crocodylus rhombifer	AMNH 154087	Maxilla	Left	6	5	8.34	8.48	14.33	14.69	257.084
Crocodylus rhombifer	AMNH 154087	Maxilla	Right	6	5	8.39	8.72	14.56	16.9	278.85
Crocodylus rhombifer	AMNH 154087	Maxilla	Right	7	5	8.13	8.19	14.08	13.37	227.644
Crocodylus rhombifer	AMNH 154087	Maxilla	Left	8	6	8.13	6.51	12.38	12.28	161.281
Crocodylus rhombifer	AMNH 154087	Maxilla	Right	8	6	7.97	7.59	12.42	12.09	183.376
Crocodylus rhombifer	AMNH 154087	Maxilla	Left	9	6	11.47	8.67	17.92	17.09	429.455
Crocodylus rhombifer	AMNH 154087	Maxilla	Left	10	7	9.94	7.81	13.27	12.61	242.283
Crocodylus rhombifer	AMNH 154087	Maxilla	Right	10	7	10.36	10.61	14.51	15.22	400.013
Crocodylus rhombifer	AMNH 154087	Maxilla	Left	11	7	7.78	6.83	10.11	11.15	136.385
Crocodylus rhombifer	AMNH 154087	Maxilla	Right	11	7	8.21	8.17	10.43	11.12	174.325
Crocodylus rhombifer	AMNH 154087	Maxilla	Left	12	8	7	5.64	8.23	9.71	83.4338
Crocodylus rhombifer	AMNH 154087	Maxilla	Right	12	8	7.21	7.3	7.9	8.35	100.138
Crocodylus rhombifer	AMNH 154087	Dentary	Left	1	1	13.97	11	29.84	29.42	1157.92
Crocodylus rhombifer	AMNH 154087	Dentary	Left	2	1	9.12	7.15	17.56	15.82	269.047
Crocodylus rhombifer	AMNH 154087	Dentary	Right	2	1	8.79	7.87	16.92	16.43	290.863
Crocodylus rhombifer	AMNH 154087	Dentary	Left	3	2	9.1	7.23	16.46	16.6	273.691
Crocodylus rhombifer	AMNH 154087	Dentary	Right	3	2	9.03	7.41	17.35	16.53	284.832
Crocodylus rhombifer	AMNH 154087	Dentary	Left	4	2	15.24	13.15	35.2	31.44	1649.24
Crocodylus rhombifer	AMNH 154087	Dentary	Right	4	2	15.63	13.64	34.88	34.5	1885.85
Crocodylus rhombifer	AMNH 154087	Dentary	Left	5	3	9.18	6.98	14.91	14.86	237.527
Crocodylus rhombifer	AMNH 154087	Dentary	Right	5	3	8.97	7.22	16.8	16.35	270.205
Crocodylus rhombifer	AMNH 154087	Dentary	Left	6	3	8.92	6.92	15.89	16.09	248.08
Crocodylus rhombifer	AMNH 154087	Dentary	Right	6	3	8.58	7.04	15.04	14.59	223.931
Crocodylus rhombifer	AMNH 154087	Dentary	Left	7	4	8.67	7.15	14.46	14.79	226.52
Crocodylus rhombifer	AMNH 154087	Dentary	Right	7	4	8.51	6.8	14.89	15.44	220.057
Crocodylus rhombifer	AMNH 154087	Dentary	Right	8	4	8.6	7.04	13.63	13.95	207.535
Crocodylus rhombifer	AMNH 154087	Dentary	Left	9	4	9.98	8.43	16.75	15.9	341.114
Crocodylus rhombifer	AMNH 154087	Dentary	Left	10	5	12.26	10.6	21.87	22.81	728.735
Crocodylus rhombifer	AMNH 154087	Dentary	Left	11	5	12.68	10.3	19.06	18.5	603.839
Crocodylus rhombifer	AMNH 154087	Dentary	Left	12	6	8.54	7.35	11.76	10.69	169.248
Crocodylus rhombifer	AMNH 154087	Dentary	Right	12	6	8.99	7.67	11.52	12.09	196.653
Crocodylus rhombifer	AMNH 154087	Dentary	Left	13	6	7.03	6.25	8.08	8.32	85.168
Crocodylus rhombifer	AMNH 154087	Dentary	Right	13	6	7.15	6.68	8.94	8.97	102.663
Crocodylus rhombifer	AMNH 154087	Dentary	Left	14	7	6.65	5.75	6.46	6.94	58.0768
Crocodylus rhombifer	AMNH 154087	Dentary	Right	14	7	6.43	5.73	8.23	7.38	67.9991
Crocodylus rhombifer	AMNH 154087	Dentary	Left	15	7	4.75	3.93	5.09	5.36	22.7081
Crocodylus siamensis	AMNH 72640	Premaxilla	Left	1	1	2.96	2.66	6.92	7.34	14.2315
Crocodylus siamensis	AMNH 72640	Premaxilla	Left	3	1	3.81	3.24	9.05	9.6	29.1916
Crocodylus siamensis	AMNH 72640	Premaxilla	Right	3	1	4.07	3.25	7.88	7.8	26.2139
Crocodylus siamensis	AMNH 72640	Premaxilla	Left	4	2	4.37	4.45	9.95	9.81	49.0292
Crocodylus siamensis	AMNH 72640	Premaxilla	Left	5	2	2.99	3.45	7.08	7.22	18.8617
Crocodylus siamensis	AMNH 72640	Premaxilla	Right	5	2	3.46	3	7.43	7.35	19.5189
Crocodylus siamensis	AMNH 72640	Maxilla	Right	1	3	3.02	2.42	7.11	6.6	12.61
Crocodylus siamensis	AMNH 72640	Maxilla	Left	2	3	3.62	2.71	6.51	7.45	16.7197
Crocodylus siamensis	AMNH 72640	Maxilla	Right	2	3	3.79	2.97	8.13	8.02	23.1219
Crocodylus siamensis	AMNH 72640	Maxilla	Left	3	3	4.25	2.75	8.79	9.59	26.8683
Crocodylus siamensis	AMNH 72640	Maxilla	Right	3	3	3.85	3.37	7.81	9.15	26.2982
Crocodylus siamensis	AMNH 72640	Maxilla	Left	4	4	4.84	3.84	9.92	9.78	46.4387
Crocodylus siamensis	AMNH 72640	Maxilla	Right	4	4	4.79	4.03	9.94	10.86	50.1936
Crocodylus siamensis	AMNH 72640	Maxilla	Left	5	4	6.04	4.82	11.32	11.55	83.9989
Crocodylus siamensis	AMNH 72640	Maxilla	Right	5	4	6.41	5.11	12.93	13.65	109.902
Crocodylus siamensis	AMNH 72640	Maxilla	Left	6	5	4.06	3.04	7.07	6.8	21.3796
Crocodylus siamensis	AMNH 72640	Maxilla	Right	6	5	3.67	2.93	6.22	6.89	17.4178
Crocodylus siamensis	AMNH 72640	Maxilla	Left	7	5	3.91	2.89	5.59	5.32	15.0296
Crocodylus siamensis	AMNH 72640	Maxilla	Right	7	5	3.5	2.94	6.56	6.55	17.0176
Crocodylus siamensis	AMNH 72640	Maxilla	Left	8	6	2.88	2.8	5.29	5.45	10.9048
Crocodylus siamensis	AMNH 72640	Maxilla	Right	8	6	3.59	2.72	5.7	5.9	14.0774
Crocodylus siamensis	AMNH 72640	Maxilla	Left	9	6	4.59	3.81	6.33	5.82	25.5928
Crocodylus siamensis	AMNH 72640	Maxilla	Left	10	7	5.59	4.08	6.23	5.96	32.3029
Crocodylus siamensis	AMNH 72640	Maxilla	Left	11	7	4.92	3.21	4.19	4.04	13.6328
Crocodylus siamensis	AMNH 72640	Maxilla	Left	12	8	4.66	2.93	4.11	4.1	12.0808
Crocodylus siamensis	AMNH 72640	Maxilla	Right	12	8	3.9	2.52	3.33	2.99	6.37353
Crocodylus siamensis	AMNH 72640	Maxilla	Left	13	8	3.25	2.25	3.63	3.6	6.1817
Crocodylus siamensis	AMNH 72640	Maxilla	Right	13	8	3.66	2.57	3.06	3.66	6.84537
Crocodylus siamensis	AMNH 72640	Maxilla	Left	14	8	3.07	2.48	3.11	3.1	5.37979
Crocodylus siamensis	AMNH 72640	Dentary	Left	1	1	4.94	4.14	12.21	11.99	63.3589
Crocodylus siamensis	AMNH 72640	Dentary	Right	1	1	5.19	4.25	12.81	11.49	66.289
Crocodylus siamensis	AMNH 72640	Dentary	Left	2	1	3.44	3.05	7.58	7.82	20.5657
Crocodylus siamensis	AMNH 72640	Dentary	Right	2	1	3.91	2.77	8.46	8.41	23.264
Crocodylus siamensis	AMNH 72640	Dentary	Left	3	2	3.43	2.61	6.73	6.73	15.2524
Crocodylus siamensis	AMNH 72640	Dentary	Right	3	2	3.34	2.44	6.39	6.51	13.2836
Crocodylus siamensis	AMNH 72640	Dentary	Left	4	2	5.18	3.85	12.77	12.17	63.2582
Crocodylus siamensis	AMNH 72640	Dentary	Left	5	3	3.46	2.5	6.32	6.5	13.9583
Crocodylus siamensis	AMNH 72640	Dentary	Left	6	3	3.56	2.53	6.38	6.31	14.3578
Crocodylus siamensis	AMNH 72640	Dentary	Right	6	3	3.45	2.42	5.95	6.19	12.6897
Crocodylus siamensis	AMNH 72640	Dentary	Left	7	4	3.4	2.35	6.35	6.1	12.4924
Crocodylus siamensis	AMNH 72640	Dentary	Right	7	4	3.95	2.68	6.63	6.33	17.0549
Crocodylus siamensis	AMNH 72640	Dentary	Right	8	4	3.5	2.5	5.65	5.98	12.6466
Crocodylus siamensis	AMNH 72640	Dentary	Right	9	4	3.82	2.96	6.27	6.2	17.5667
Crocodylus siamensis	AMNH 72640	Dentary	Left	10	5	4.67	3.28	7.25	7.3	27.6286
Crocodylus siamensis	AMNH 72640	Dentary	Right	11	5	5.52	3.66	7.64	7.57	37.4788
Crocodylus siamensis	AMNH 72640	Dentary	Left	12	6	4.92	3.31	5.5	5.54	21.0673
Crocodylus siamensis	AMNH 72640	Dentary	Right	12	6	4.68	3.58	5.84	5.72	23.1746
Crocodylus siamensis	AMNH 72640	Dentary	Left	13	6	4.6	3.2	5.76	6.38	21.4501
Crocodylus siamensis	AMNH 72640	Dentary	Right	13	6	4.05	2.94	4.57	4.41	12.4824
Crocodylus siamensis	BHI 6413	Premaxilla	Left	1	1	2.17	2.15	2.69	3.63	3.26729
Crocodylus siamensis	BHI 6413	Premaxilla	Right	1	1	2.46	2.19	5.36	5.78	7.54959
Crocodylus siamensis	BHI 6413	Premaxilla	Left	3	1	2.53	2.48	6.07	5.63	9.23908
Crocodylus siamensis	BHI 6413	Premaxilla	Left	4	2	3.95	3.44	7.01	6.91	23.7337
Crocodylus siamensis	BHI 6413	Premaxilla	Right	4	2	3.02	2.89	6.33	8.73	10.2316
Crocodylus siamensis	BHI 6413	Maxilla	Left	1	3	2.39	2.97	5.14	4.91	9.02812
Crocodylus siamensis	BHI 6413	Maxilla	Left	2	3	3.31	2.99	6.76	6.26	16.1261
Crocodylus siamensis	BHI 6413	Maxilla	Right	2	3	3.56	3.19	6.17	6.32	17.781
Crocodylus siamensis	BHI 6413	Maxilla	Left	3	3	3.47	2.78	6.48	6.82	16.1347
Crocodylus siamensis	BHI 6413	Maxilla	Right	4	4	3.5	2.84	6.97	6.64	17.0367
Crocodylus siamensis	BHI 6413	Maxilla	Right	7	5	3	2.42	4.97	5.27	9.25776
Crocodylus siamensis	BHI 6413	Maxilla	Left	8	6	3.31	2.62	5.02	5.41	11.1498
Crocodylus siamensis	BHI 6413	Maxilla	Right	8	6	3.26	2.95	4.54	6.37	10.8468
Crocodylus siamensis	BHI 6413	Maxilla	Right	9	6	4.17	2.57	5.54	5.37	14.1311
Crocodylus siamensis	BHI 6413	Maxilla	Left	11	7	4.02	2.58	4.79	5.61	12.7482
Crocodylus siamensis	BHI 6413	Maxilla	Right	11	7	4.74	2.54	3.85	5.36	11.7965
Crocodylus siamensis	BHI 6413	Maxilla	Left	12	8	3.44	2.42	5.39	5.2	10.8976
Crocodylus siamensis	BHI 6413	Maxilla	Left	14	8	3.23	2.48	2.35	4.68	4.53434
Crocodylus siamensis	BHI 6413	Dentary	Right	2	1	2.38	2.35	6.03	6.07	8.68439
Crocodylus siamensis	BHI 6413	Dentary	Left	4	2	3.94	3.26	8.54	8.94	28.4854
Crocodylus siamensis	BHI 6413	Dentary	Right	4	2	4.01	3.15	9.59	10.05	31.58
Crocodylus siamensis	BHI 6413	Dentary	Left	6	3	2.92	2.22	5.34	6.08	9.06243
Crocodylus siamensis	BHI 6413	Dentary	Right	6	3	3.2	1.95	4.74	5.57	7.73148
Crocodylus siamensis	BHI 6413	Dentary	Right	7	4	2.91	1.92	5.52	6.73	7.91473
Crocodylus siamensis	BHI 6413	Dentary	Left	8	4	3.36	2.11	4.69	6.39	8.45167
Crocodylus siamensis	BHI 6413	Dentary	Right	9	4	3.35	2.4	4.95	6.2	10.3841
Crocodylus siamensis	BHI 6413	Dentary	Left	10	5	4.48	2.56	6.97	7.21	20.1685
Crocodylus siamensis	BHI 6413	Dentary	Right	10	5	3.7	2.22	4.86	5.41	10.1864
Crocodylus siamensis	BHI 6413	Dentary	Left	11	5	4.95	1.97	5.41	6.63	13.5776
Crocodylus siamensis	BHI 6413	Dentary	Right	11	5	5.54	2.21	5.72	7.24	18.0565
Crocodylus siamensis	BHI 6413	Dentary	Left	14	7	3.5	2.1	3.24	4.12	6.02912
Crocodylus siamensis	BHI 6413	Dentary	Right	14	7	3.53	2.05	2.2	3.6	4.00184
Crocodylus siamensis	BHI 6413	Dentary	Left	15	7	3.83	2.08	4.03	4.89	8.18617
Crocodylus siamensis	BHI 6413	Dentary	Right	15	7	3.07	2.2	2.76	4.12	4.88017
Gavialis gangeticus	AMNH 131377	Premaxilla	Right	4	2	5.06	6.49	16.32	17.15	140.296
Gavialis gangeticus	AMNH 131377	Premaxilla	Right	5	2	3.16	3.87	9.06	10.31	28.0969
Gavialis gangeticus	AMNH 131377	Maxilla	Left	1	3	3.68	4.4	14.68	14.86	62.0488
Gavialis gangeticus	AMNH 131377	Maxilla	Right	1	3	3.56	5.24	14.43	15.07	70.3432
Gavialis gangeticus	AMNH 131377	Maxilla	Right	2	3	3.68	5.24	15.31	16.03	77.0418
Gavialis gangeticus	AMNH 131377	Maxilla	Left	3	3	3.76	4.44	12.39	13.29	53.8997
Gavialis gangeticus	AMNH 131377	Maxilla	Right	3	3	3.93	5.18	16.04	17.04	84.6456
Gavialis gangeticus	AMNH 131377	Maxilla	Left	4	4	4.18	4.84	14.07	13.51	71.5444
Gavialis gangeticus	AMNH 131377	Maxilla	Left	5	4	4.5	5.27	15.05	14.84	91.6296
Gavialis gangeticus	AMNH 131377	Maxilla	Right	6	4	3.52	4.6	14.89	14.25	60.2889
Gavialis gangeticus	AMNH 131377	Maxilla	Left	7	4	3.79	4.6	14.56	15.82	64.876
Gavialis gangeticus	AMNH 131377	Maxilla	Right	7	4	3.68	5.08	14.65	15.29	71.6023
Gavialis gangeticus	AMNH 131377	Maxilla	Left	8	5	3.7	4.64	13.57	14.9	59.1975
Gavialis gangeticus	AMNH 131377	Maxilla	Right	8	5	3.61	4.76	13.91	14.8	62.0882
Gavialis gangeticus	AMNH 131377	Maxilla	Left	9	5	4.15	4.42	13.73	14.38	65.9312
Gavialis gangeticus	AMNH 131377	Maxilla	Right	9	5	3.94	5.01	13.62	14.04	70.3383
Gavialis gangeticus	AMNH 131377	Maxilla	Left	10	5	3.8	4.4	14.03	14.79	61.2627
Gavialis gangeticus	AMNH 131377	Maxilla	Right	10	5	3.68	4.65	13.02	14.14	57.4167
Gavialis gangeticus	AMNH 131377	Maxilla	Left	12	6	3.83	4.54	12.04	13.41	53.4782
Gavialis gangeticus	AMNH 131377	Maxilla	Right	12	6	4	4.69	12.5	13.55	60.9951
Gavialis gangeticus	AMNH 131377	Maxilla	Left	13	6	3.84	4.08	13.19	13.15	53.4389
Gavialis gangeticus	AMNH 131377	Maxilla	Right	13	6	4.02	4.22	12.51	12.72	55.2353
Gavialis gangeticus	AMNH 131377	Maxilla	Left	14	6	4.11	4.05	13.2	13.5	57.3297
Gavialis gangeticus	AMNH 131377	Maxilla	Right	14	6	3.76	4.43	12.24	13.42	52.5483
Gavialis gangeticus	AMNH 131377	Maxilla	Right	15	6	4.03	4.64	12.46	13.18	60.9823
Gavialis gangeticus	AMNH 131377	Maxilla	Right	16	7	4.12	4.68	12.53	12.43	62.1155
Gavialis gangeticus	AMNH 131377	Maxilla	Left	17	7	3.86	4.37	11.15	10.98	48.0682
Gavialis gangeticus	AMNH 131377	Maxilla	Right	18	7	4.84	5.07	11.55	12.12	73.9065
Gavialis gangeticus	AMNH 131377	Maxilla	Left	20	8	4.55	4.26	8.63	8.6	42.1637
Gavialis gangeticus	AMNH 131377	Maxilla	Left	21	8	3.37	3.19	6.16	5.49	15.3798
Gavialis gangeticus	AMNH 131377	Dentary	Left	1	1	6.47	6.78	19.63	20.73	225.425
Gavialis gangeticus	AMNH 131377	Dentary	Left	2	1	5.17	6.43	21.14	21.05	182.179
Gavialis gangeticus	AMNH 131377	Dentary	Left	3	2	4.1	4.81	14.24	14.2	72.6467
Gavialis gangeticus	AMNH 131377	Dentary	Left	4	2	3.85	5.53	16.69	16.45	91.5547
Gavialis gangeticus	AMNH 131377	Dentary	Right	4	2	4.48	5.71	15.05	14.85	98.8918
Gavialis gangeticus	AMNH 131377	Dentary	Left	5	3	3.62	5.02	14.88	13.83	64.8366
Gavialis gangeticus	AMNH 131377	Dentary	Right	5	3	3.91	5.2	14.27	14.43	75.6081
Gavialis gangeticus	AMNH 131377	Dentary	Left	6	3	3.34	4.93	11.69	12.62	49.8488
Gavialis gangeticus	AMNH 131377	Dentary	Right	6	3	3.84	4.83	13.32	14.2	64.3994
Gavialis gangeticus	AMNH 131377	Dentary	Left	7	4	3.79	4.89	14.98	15.47	72.6814
Gavialis gangeticus	AMNH 131377	Dentary	Right	7	4	3.81	4.81	14.92	14.46	69.3728
Gavialis gangeticus	AMNH 131377	Dentary	Left	8	4	3.64	5.11	14.08	14.61	68.5511
Gavialis gangeticus	AMNH 131377	Dentary	Right	9	4	3.81	4.67	13.92	13.86	64.0819
Gavialis gangeticus	AMNH 131377	Dentary	Left	10	4	3.67	4.58	13.92	14.22	61.1805
Gavialis gangeticus	AMNH 131377	Dentary	Left	12	5	4.44	5.07	14.5	14.76	85.0745
Gavialis gangeticus	AMNH 131377	Dentary	Right	12	5	3.73	4.37	12.76	12.32	52.5481
Gavialis gangeticus	AMNH 131377	Dentary	Left	13	5	4.29	4.08	12.96	12.78	58.0985
Gavialis gangeticus	AMNH 131377	Dentary	Right	14	5	3.33	4.17	11.24	11.68	40.8579
Gavialis gangeticus	AMNH 131377	Dentary	Left	15	6	3.7	4.48	12.12	12.13	52.0012
Gavialis gangeticus	AMNH 131377	Dentary	Left	17	6	3.67	4.74	11.71	12.38	53.304
Gavialis gangeticus	AMNH 131377	Dentary	Right	17	6	4.28	4.8	12.71	12.35	66.166
Gavialis gangeticus	AMNH 131377	Dentary	Right	18	6	3.82	4.62	11.34	11.21	51.3117
Gavialis gangeticus	AMNH 131377	Dentary	Right	19	6	3.62	4.69	10.98	10.96	48.0902
Gavialis gangeticus	AMNH 131377	Dentary	Left	20	7	4.16	4.57	10.01	10.68	49.7784
Gavialis gangeticus	AMNH 131377	Dentary	Right	20	7	3.83	4.49	9	9.57	40.4476
Gavialis gangeticus	AMNH 131377	Dentary	Left	21	7	3.87	3.98	8.85	9.27	35.4797
Gavialis gangeticus	AMNH 131377	Dentary	Right	21	7	3.5	4.08	7.06	8.01	26.3707
Gavialis gangeticus	AMNH 131377	Dentary	Left	22	7	3.95	3.76	8.72	9.09	33.6141
Gavialis gangeticus	AMNH 131377	Dentary	Right	22	7	4.17	4.31	8	8.29	36.9576
Gavialis gangeticus	AMNH 131377	Dentary	Left	23	7	4.45	3.78	7.49	7.47	31.4485
Gavialis gangeticus	AMNH 131377	Dentary	Right	24	8	4.4	3.6	7.06	7.56	28.7212
Gavialis gangeticus	AMNH 131377	Dentary	Left	25	8	4.23	3.22	7.46	6.78	23.9276
Gavialis gangeticus	AMNH 131377	Dentary	Right	25	8	4.41	3.07	6.29	5.96	20.1972
Gavialis gangeticus	AMNH 131377	Dentary	Right	26	8	4.18	2.81	5.9	5.69	16.5996
Gavialis gangeticus	AMNH 88316	Premaxilla	right	3	1	2.54	2.34	6.19	6.3	9.50543
Gavialis gangeticus	AMNH 88316	Maxilla	Right	2	3	3.2	2.52	10.63	10.48	22.0015
Gavialis gangeticus	AMNH 88316	Maxilla	Left	4	4	3.09	2.43	10.96	10.74	21.0577
Gavialis gangeticus	AMNH 88316	Maxilla	Right	6	4	2.79	2.12	9.09	10	13.822
Gavialis gangeticus	AMNH 88316	Maxilla	Left	7	4	2.94	2.5	10.91	10.34	19.8641
Gavialis gangeticus	AMNH 88316	Maxilla	Left	9	5	3.21	2.25	7.67	7.75	14.2546
Gavialis gangeticus	AMNH 88316	Maxilla	Left	10	5	2.89	2.62	9.28	8.5	16.7429
Gavialis gangeticus	AMNH 88316	Maxilla	Left	11	5	2.76	2.61	7.84	8.49	14.7499
Gavialis gangeticus	AMNH 88316	Maxilla	Right	12	5	3.06	2.4	8.14	7.64	14.6818
Gavialis gangeticus	AMNH 88316	Maxilla	Right	15	6	2.81	2.08	7.11	7.08	10.6409
Gavialis gangeticus	AMNH 88316	Maxilla	Left	16	7	2.8	2.31	7.31	6.66	11.2713
Gavialis gangeticus	AMNH 88316	Maxilla	Right	16	7	2.68	2.53	6.58	6.22	11.0082
Gavialis gangeticus	AMNH 88316	Maxilla	Left	17	7	3.02	2.43	6.25	6.92	12.0074
Gavialis gangeticus	AMNH 88316	Maxilla	Right	18	7	2.82	2.34	6.16	6.57	10.6088
Gavialis gangeticus	AMNH 88316	Maxilla	Left	19	7	2.84	2.5	5.76	5.97	10.5484
Gavialis gangeticus	AMNH 88316	Maxilla	Right	19	7	2.95	2.46	6.45	6.38	11.8578
Gavialis gangeticus	AMNH 88316	Maxilla	Left	20	8	2.55	2.46	4.81	5.33	7.88938
Gavialis gangeticus	AMNH 88316	Maxilla	Right	20	8	2.8	2.69	4.79	4.77	9.01198
Gavialis gangeticus	AMNH 88316	Maxilla	Left	21	8	2.51	2.21	3.99	3.91	5.4363
Gavialis gangeticus	AMNH 88316	Maxilla	Right	22	8	2.27	1.9	3.33	3.79	3.73092
Gavialis gangeticus	AMNH 88316	Maxilla	Left	23	8	2.01	1.98	3.22	3.22	3.18735
Gavialis gangeticus	AMNH 88316	Dentary	left	1	1	4.26	3.12	11.04	11.99	38.3849
Gavialis gangeticus	AMNH 88316	Dentary	left	2	1	3.92	3.39	11.79	12.28	40.9868
Gavialis gangeticus	AMNH 88316	Dentary	left	3	2	2.97	2.4	8.94	8.365	15.6059
Gavialis gangeticus	AMNH 88316	Dentary	left	4	2	3.69	2.51	10.4	11.16	25.2011
Gavialis gangeticus	AMNH 88316	Dentary	left	5	3	2.85	2.07	7.09	7.15	10.7719
Gavialis gangeticus	AMNH 88316	Dentary	left	8	4	2.99	2.37	8.36	7.56	13.9757
Gavialis gangeticus	AMNH 88316	Dentary	left	11	5	2.93	2.18	8.26	7.56	12.622
Gavialis gangeticus	AMNH 88316	Dentary	left	13	5	2.7	2.3	8.04	7.11	11.3765
Gavialis gangeticus	AMNH 88316	Dentary	left	14	5	2.54	2.17	7.26	7.13	10.2059
Gavialis gangeticus	AMNH 88316	Dentary	left	15	6	2.79	1.99	6.46	6.19	8.92513
Gavialis gangeticus	AMNH 88316	Dentary	right	15	6	2.56	2.13	5.97	6.3	8.49376
Gavialis gangeticus	AMNH 88316	Dentary	right	16	6	2.57	1.91	6.75	5.51	6.74672
Gavialis gangeticus	AMNH 88316	Dentary	left	17	6	2.62	2.07	7.84	6.09	7.22836
Gavialis gangeticus	AMNH 88316	Dentary	right	17	6	2.6	2.19	5.85	5.94	8.56611
Gavialis gangeticus	AMNH 88316	Dentary	right	18	6	2.71	2.01	6.17	6.35	8.69618
Gavialis gangeticus	AMNH 88316	Dentary	left	19	6	2.72	2.09	5.45	5.58	7.94528
Gavialis gangeticus	AMNH 88316	Dentary	left	21	7	2.53	2.27	5.55	5.07	7.6131
Gavialis gangeticus	AMNH 88316	Dentary	left	22	7	2.42	2.2	5.23	4.97	6.86555
Gavialis gangeticus	AMNH 88316	Dentary	right	23	7	2.66	2.24	5.25	4.82	7.47552
Mecistops cataphractus	AMNH 107634	Premaxilla	Right	1	1	3.36	2.95	9.23	8.68	22.5174
Mecistops cataphractus	AMNH 107634	Premaxilla	Right	4	2	5.62	3.72	13.97	13.61	73.7412
Mecistops cataphractus	AMNH 107634	Premaxilla	Right	5	2	4.19	3.58	11.23	11.56	43.8492
Mecistops cataphractus	AMNH 107634	Maxilla	Left	1	3	3.26	3.45	9.47	10.24	27.8082
Mecistops cataphractus	AMNH 107634	Maxilla	Right	1	3	3.61	3.86	10.32	10.47	37.3134
Mecistops cataphractus	AMNH 107634	Maxilla	Right	2	3	4.08	3.71	10.91	11.43	43.1651
Mecistops cataphractus	AMNH 107634	Maxilla	Left	3	3	5.63	4	12.75	12.55	72.6649
Mecistops cataphractus	AMNH 107634	Maxilla	Right	3	3	4.53	4.29	12.29	12.72	62.2872
Mecistops cataphractus	AMNH 107634	Maxilla	Right	4	4	5.6	5.26	14.5	14.94	111.097
Mecistops cataphractus	AMNH 107634	Maxilla	Left	5	4	7.24	5.71	17.01	16.86	179.011
Mecistops cataphractus	AMNH 107634	Maxilla	Right	5	4	6.96	5.27	16.75	16.52	156.119
Mecistops cataphractus	AMNH 107634	Maxilla	Right	6	5	4.96	3.95	10.69	11.27	54.4866
Mecistops cataphractus	AMNH 107634	Maxilla	Right	7	5	4.17	3.41	8.43	8.62	30.7403
Mecistops cataphractus	AMNH 107634	Maxilla	Left	8	6	5.67	4.08	8.65	8.09	47.4622
Mecistops cataphractus	AMNH 107634	Maxilla	Right	8	6	4.52	4.05	8.93	8.48	40.088
Mecistops cataphractus	AMNH 107634	Maxilla	Left	9	6	5.29	4.19	8.86	8.82	48.9454
Mecistops cataphractus	AMNH 107634	Maxilla	Right	9	6	5.03	4.37	8.58	8.49	46.9276
Mecistops cataphractus	AMNH 107634	Maxilla	Right	10	7	5.16	4.15	8.75	8.11	44.6449
Mecistops cataphractus	AMNH 107634	Maxilla	Left	11	7	5.05	3.82	7.35	7.37	34.9146
Mecistops cataphractus	AMNH 107634	Maxilla	Right	11	7	4.96	3.86	7.19	7.47	34.5183
Mecistops cataphractus	AMNH 107634	Maxilla	Left	12	8	4.97	3.55	6.36	6.03	26.1542
Mecistops cataphractus	AMNH 107634	Maxilla	Right	12	8	4.49	3.83	7.18	7.28	30.9334
Mecistops cataphractus	AMNH 107634	Maxilla	Left	13	8	3.78	3.5	5.37	5.21	17.0978
Mecistops cataphractus	AMNH 107634	Maxilla	Right	13	8	4.08	3.3	5.47	5.72	18.3295
Mecistops cataphractus	AMNH 107634	Dentary	Left	1	1	5.34	4.99	16.77	15.62	108.817
Mecistops cataphractus	AMNH 107634	Dentary	Right	1	1	5.21	4.84	15.75	16.53	103.968
Mecistops cataphractus	AMNH 107634	Dentary	Left	2	1	3.88	3.67	11.4	11.44	41.9518
Mecistops cataphractus	AMNH 107634	Dentary	Right	3	2	4.05	3.48	10.27	10.47	37.4808
Mecistops cataphractus	AMNH 107634	Dentary	Left	4	2	5.67	4.82	14.48	15.7	103.56
Mecistops cataphractus	AMNH 107634	Dentary	Right	4	2	5.76	5.26	15.31	16.63	121.28
Mecistops cataphractus	AMNH 107634	Dentary	Left	5	3	3.92	3.51	9.79	9.75	34.4757
Mecistops cataphractus	AMNH 107634	Dentary	Right	5	3	4.02	3.43	10.25	10.37	36.4871
Mecistops cataphractus	AMNH 107634	Dentary	Left	6	3	4.05	3.42	9.44	9.84	34.0094
Mecistops cataphractus	AMNH 107634	Dentary	Right	6	3	4.12	3.49	9.9	10.21	36.9428
Mecistops cataphractus	AMNH 107634	Dentary	Left	7	4	3.98	3.25	8.49	9.08	28.6559
Mecistops cataphractus	AMNH 107634	Dentary	Right	7	4	4.02	3.06	9.28	8.99	28.623
Mecistops cataphractus	AMNH 107634	Dentary	Left	8	4	4.88	3.4	9.28	9.32	38.9806
Mecistops cataphractus	AMNH 107634	Dentary	Left	9	4	4.51	3.34	9.49	9.82	36.9231
Mecistops cataphractus	AMNH 107634	Dentary	Right	9	4	3.77	3.73	9.63	9.6	34.7091
Mecistops cataphractus	AMNH 107634	Dentary	Left	10	5	5.24	3.96	10.44	10.93	56.027
Mecistops cataphractus	AMNH 107634	Dentary	Right	10	5	5.48	4.44	10.77	11.85	68.5265
Mecistops cataphractus	AMNH 107634	Dentary	Left	11	5	5.82	4.84	10.47	10.77	75.2203
Mecistops cataphractus	AMNH 107634	Dentary	Right	11	5	6.12	5.02	10.72	10.61	82.1598
Mecistops cataphractus	AMNH 107634	Dentary	Left	12	6	4.91	4.11	8.24	8.33	41.798
Mecistops cataphractus	AMNH 107634	Dentary	Left	13	6	4.46	3.97	6.97	7.68	31.9306
Mecistops cataphractus	AMNH 107634	Dentary	Left	14	7	3.78	3.62	6.67	6.51	22.5957
Mecistops cataphractus	AMNH 107634	Dentary	Right	14	7	4.1	3.34	6.23	6.69	21.8239
Mecistops cataphractus	AMNH 107634	Dentary	Left	15	7	3.72	2.9	5.82	5.83	15.5902
Mecistops cataphractus	AMNH 107634	Dentary	Right	15	7	4.06	2.73	5.93	5.63	15.6606
Mecistops cataphractus	BHI 6415	Premaxilla	Left	1	1	4.77	4.77	19.96	15.43	32.7117
Mecistops cataphractus	BHI 6415	Premaxilla	Left	3	1	6.39	4.91	20.22	17.88	143.544
Mecistops cataphractus	BHI 6415	Premaxilla	Left	4	2	8.11	7.01	24.65	23.5	349.634
Mecistops cataphractus	BHI 6415	Premaxilla	Right	4	2	6.72	5.89	21.3	21.86	220.121
Mecistops cataphractus	BHI 6415	Premaxilla	Left	5	2	5.19	5.66	13.07	14.46	100.163
Mecistops cataphractus	BHI 6415	Premaxilla	Right	5	2	4.79	5.28	13.04	15.57	79.2915
Mecistops cataphractus	BHI 6415	Maxilla	Left	1	3	5.44	6.18	15.18	19.91	75.3559
Mecistops cataphractus	BHI 6415	Maxilla	Left	2	3	5.69	5.99	16.23	20.22	114.516
Mecistops cataphractus	BHI 6415	Maxilla	Right	2	3	6.48	5.84	17.8	21.92	149.835
Mecistops cataphractus	BHI 6415	Maxilla	Left	3	3	7.42	6.54	16.62	22.74	138.834
Mecistops cataphractus	BHI 6415	Maxilla	Right	3	3	6.9	6.56	18.51	23.08	182.067
Mecistops cataphractus	BHI 6415	Maxilla	Right	4	4	7.3	6.55	18.77	18.4	227.822
Mecistops cataphractus	BHI 6415	Maxilla	Left	5	4	8.42	7.72	22.47	27.3	341.879
Mecistops cataphractus	BHI 6415	Maxilla	Right	5	4	8.17	8.47	23.27	25.21	420.483
Mecistops cataphractus	BHI 6415	Maxilla	Left	6	5	5.16	5.7	10.26	13.3	71.5137
Mecistops cataphractus	BHI 6415	Maxilla	Right	6	5	5.34	5.29	12.12	12.49	88.6196
Mecistops cataphractus	BHI 6415	Maxilla	Left	7	5	5.71	5.91	11.86	11.16	97.7666
Mecistops cataphractus	BHI 6415	Maxilla	Right	7	5	4.61	5.43	9.49	11.73	59.3205
Mecistops cataphractus	BHI 6415	Maxilla	Left	8	6	5.79	6.03	14.06	10.6	87.8384
Mecistops cataphractus	BHI 6415	Maxilla	Right	8	6	4.95	5.32	10.78	9.35	64.392
Mecistops cataphractus	BHI 6415	Maxilla	Right	9	6	5.55	5.37	12.49	12.98	96.5989
Mecistops cataphractus	BHI 6415	Maxilla	Right	10	7	6.79	5.55	11.21	12.35	109.708
Mecistops cataphractus	BHI 6415	Maxilla	Left	11	7	6.77	6.76	11.97	12.59	140.836
Mecistops cataphractus	BHI 6415	Maxilla	Right	11	7	9.21	6.84	13.68	13.31	209.037
Mecistops cataphractus	BHI 6415	Maxilla	Left	12	8	6.68	5.4	12.29	10.21	96.4071
Mecistops cataphractus	BHI 6415	Maxilla	Right	12	8	7.63	6.67	10.82	9.12	119.641
Mecistops cataphractus	BHI 6415	Maxilla	Left	13	8	5.83	5.19	9.29	9.02	68.6727
Mecistops cataphractus	BHI 6415	Maxilla	Right	13	8	6.76	5.49	11.69	9.18	89.0634
Mecistops cataphractus	BHI 6415	Maxilla	Left	14	8	6.96	5.06	11.21	8.52	78.494
Mecistops cataphractus	BHI 6415	Maxilla	Right	14	8	7.95	6.24	10.38	10.19	123.16
Mecistops cataphractus	BHI 6415	Maxilla	Left	15	8	5.04	3.97	8.9	6.16	31.1971
Mecistops cataphractus	BHI 6415	Dentary	Right	1	1	8.2	7.27	22.99	25.37	355.901
Mecistops cataphractus	BHI 6415	Dentary	Left	2	1	6.54	5.7	15.38	16.69	150.098
Mecistops cataphractus	BHI 6415	Dentary	Right	2	1	5.9	5.51	15.58	18.24	126.492
Mecistops cataphractus	BHI 6415	Dentary	Left	3	2	5.13	4.92	11.27	13.19	73.2722
Mecistops cataphractus	BHI 6415	Dentary	Right	3	2	4.59	5.62	10.5	14.08	51.0295
Mecistops cataphractus	BHI 6415	Dentary	Left	4	2	6.37	8.31	20.56	21.55	284.924
Mecistops cataphractus	BHI 6415	Dentary	Right	4	2	6.72	5.56	19.17	19.87	187.065
Mecistops cataphractus	BHI 6415	Dentary	Left	5	3	6.12	5.06	15.71	16.63	127.262
Mecistops cataphractus	BHI 6415	Dentary	Right	5	3	4.88	4.36	13.42	15.05	73.6324
Mecistops cataphractus	BHI 6415	Dentary	Left	6	3	5.95	4.91	17.05	16.27	124.291
Mecistops cataphractus	BHI 6415	Dentary	Right	6	3	5.46	5.57	13.37	15.27	104.928
Mecistops cataphractus	BHI 6415	Dentary	Left	7	4	5.48	5.12	15.39	14.66	107.548
Mecistops cataphractus	BHI 6415	Dentary	Right	7	4	5.62	4.24	12.59	11.33	70.6761
Mecistops cataphractus	BHI 6415	Dentary	Left	8	4	4.63	4.69	15.88	14.31	79.7743
Mecistops cataphractus	BHI 6415	Dentary	Right	8	4	4.49	4.86	12.39	13.6	70.4167
Mecistops cataphractus	BHI 6415	Dentary	Left	9	4	5.49	4.95	13.21	12.07	85.8681
Mecistops cataphractus	BHI 6415	Dentary	Right	9	4	4.96	4.27	15.66	12.54	59.8283
Mecistops cataphractus	BHI 6415	Dentary	Left	10	5	4.73	4.66	13.58	13.79	77.7048
Mecistops cataphractus	BHI 6415	Dentary	Right	10	5	4.54	4.68	11.99	12.43	66.42
Mecistops cataphractus	BHI 6415	Dentary	Left	11	5	5.65	5.37	14.26	13.08	103.896
Mecistops cataphractus	BHI 6415	Dentary	Right	11	5	6.52	5.01	12.91	14.54	110.393
Mecistops cataphractus	BHI 6415	Dentary	Left	12	6	6.3	5.45	16.58	16.24	144.553
Mecistops cataphractus	BHI 6415	Dentary	Left	13	6	6.39	5.53	13.1	13.19	117.948
Mecistops cataphractus	BHI 6415	Dentary	Right	13	6	8.47	6.77	15.34	14.51	213.812
Mecistops cataphractus	BHI 6415	Dentary	Left	14	7	7.06	6.06	11.95	10.72	118.801
Mecistops cataphractus	BHI 6415	Dentary	Left	15	7	7.39	5.66	13.14	12.4	133.182
Mecistops cataphractus	BHI 6415	Dentary	Right	15	7	6.24	4.8	13.17	15.48	101.843
Melanosuchus niger	FMNH 27036	Premaxilla	Left	1	1	2.88	2.73	5.44	6.15	11.1975
Melanosuchus niger	FMNH 27036	Premaxilla	Left	2	1	2.32	1.91	3.96	4.75	4.57864
Melanosuchus niger	FMNH 27036	Premaxilla	Right	2	1	2.02	1.87	3.64	4.16	3.59967
Melanosuchus niger	FMNH 27036	Premaxilla	Left	3	1	3.86	2.58	6.09	6.08	15.0457
Melanosuchus niger	FMNH 27036	Premaxilla	Right	3	1	3.12	2.7	7.22	8.36	15.6682
Melanosuchus niger	FMNH 27036	Premaxilla	Left	4	2	4.05	3.25	8.17	10.24	26.5958
Melanosuchus niger	FMNH 27036	Premaxilla	Right	4	2	3.87	3.34	8.22	7.79	26.1226
Melanosuchus niger	FMNH 27036	Premaxilla	Left	5	2	3.11	2.4	4.69	5.9	9.11128
Melanosuchus niger	FMNH 27036	Premaxilla	Right	5	2	2.88	2.09	6.6	5.72	8.98673
Melanosuchus niger	FMNH 27036	Maxilla	Left	1	3	2.75	2.21	5.68	5.95	8.94636
Melanosuchus niger	FMNH 27036	Maxilla	Right	1	3	2.5	2.2	5.74	5.04	7.24748
Melanosuchus niger	FMNH 27036	Maxilla	Left	2	3	3.1	2.23	8.22	7.84	14.152
Melanosuchus niger	FMNH 27036	Maxilla	Right	2	3	3.53	2.2	5.48	5.85	10.8841
Melanosuchus niger	FMNH 27036	Maxilla	Left	3	3	3.77	2.77	7.55	7.77	20.2634
Melanosuchus niger	FMNH 27036	Maxilla	Right	3	3	3.94	2.93	6.59	6.77	19.2707
Melanosuchus niger	FMNH 27036	Maxilla	Left	4	4	4.75	3.25	7.93	7.66	29.9573
Melanosuchus niger	FMNH 27036	Maxilla	Right	4	4	4.65	3.52	10.44	10.17	42.9471
Melanosuchus niger	FMNH 27036	Maxilla	Left	5	4	3.28	2.58	7.11	7.55	15.6845
Melanosuchus niger	FMNH 27036	Maxilla	Right	5	4	3.41	2.44	6.74	7.8	14.6317
Melanosuchus niger	FMNH 27036	Maxilla	Left	6	5	3.05	1.88	4.97	5.95	7.4528
Melanosuchus niger	FMNH 27036	Maxilla	Left	7	5	2.86	2.13	4.58	5.49	7.29916
Melanosuchus niger	FMNH 27036	Maxilla	Right	7	5	3.33	2.15	4.51	5.04	8.28138
Melanosuchus niger	FMNH 27036	Maxilla	Left	8	6	2.91	2.45	4.8	5.4	8.92749
Melanosuchus niger	FMNH 27036	Maxilla	Right	8	6	3.35	2.8	5.65	5.07	12.3144
Melanosuchus niger	FMNH 27036	Maxilla	Left	9	6	3.78	2.92	6.67	6.89	18.7832
Melanosuchus niger	FMNH 27036	Maxilla	Right	9	6	4.4	2.75	6.92	6.32	19.594
Melanosuchus niger	FMNH 27036	Maxilla	Left	10	7	3.89	2.99	5.12	5.3	14.7018
Melanosuchus niger	FMNH 27036	Maxilla	Right	10	7	4.39	2.94	5.29	5.71	16.9619
Melanosuchus niger	FMNH 27036	Maxilla	Right	11	7	4.1	2.9	5.43	4.93	14.6973
Melanosuchus niger	FMNH 27036	Maxilla	Left	12	8	3.92	2.42	4.65	3.79	9.05539
Melanosuchus niger	FMNH 27036	Maxilla	Left	13	8	2.79	2.37	2.79	3.81	4.81872
Melanosuchus niger	FMNH 27036	Maxilla	Left	14	8	2.78	1.9	4.84	3.94	5.44816
Melanosuchus niger	FMNH 27036	Maxilla	Right	14	8	3.34	2.38	4.5	3.5	7.21719
Melanosuchus niger	FMNH 27036	Maxilla	Right	15	8	4.98	2.3	5.09	3.58	10.1399
Melanosuchus niger	FMNH 27036	Dentary	Left	1	1	4.12	3.24	9.2	8.97	30.8742
Melanosuchus niger	FMNH 27036	Dentary	Right	1	1	4.69	3.79	8.75	9.06	39.8895
Melanosuchus niger	FMNH 27036	Dentary	Left	2	1	3.47	2.46	6.15	6.61	13.5994
Melanosuchus niger	FMNH 27036	Dentary	Right	2	1	3.77	2.74	8.52	7.48	20.2097
Melanosuchus niger	FMNH 27036	Dentary	Left	3	2	3.44	2.97	6.9	6.69	17.5502
Melanosuchus niger	FMNH 27036	Dentary	Right	3	2	3.1	2.78	6.57	6.73	14.571
Melanosuchus niger	FMNH 27036	Dentary	Left	4	2	4.37	3.44	10.29	10.18	39.3396
Melanosuchus niger	FMNH 27036	Dentary	Left	5	3	2.94	2.23	6.69	5.76	9.84933
Melanosuchus niger	FMNH 27036	Dentary	Right	5	3	3.4	2.62	7.35	6.75	15.7058
Melanosuchus niger	FMNH 27036	Dentary	Left	6	3	3.36	2.14	5.98	5.9	10.7221
Melanosuchus niger	FMNH 27036	Dentary	Right	6	3	2.96	2.27	5.91	6.14	10.2427
Melanosuchus niger	FMNH 27036	Dentary	Left	7	3	2.74	1.73	5.32	4.15	5.08614
Melanosuchus niger	FMNH 27036	Dentary	Right	7	3	2.33	1.73	3.46	5.22	2.89111
Melanosuchus niger	FMNH 27036	Dentary	Left	8	3	2.51	1.5	4.89	4.19	4.12996
Melanosuchus niger	FMNH 27036	Dentary	Right	8	3	2.45	2.4	5.28	4.67	7.18888
Melanosuchus niger	FMNH 27036	Dentary	Left	9	4	2.68	1.63	4.47	3.72	4.24857
Melanosuchus niger	FMNH 27036	Dentary	Right	9	4	2.35	1.59	4.45	4.68	4.29437
Melanosuchus niger	FMNH 27036	Dentary	Left	10	4	3.45	2.12	5.93	4.5	8.57596
Melanosuchus niger	FMNH 27036	Dentary	Right	10	4	3.08	2.5	5.66	5.86	11.165
Melanosuchus niger	FMNH 27036	Dentary	Left	11	4	3.51	2.37	6.74	5.95	12.9385
Melanosuchus niger	FMNH 27036	Dentary	Right	12	4	4.93	2.83	8.06	8.48	28.7291
Melanosuchus niger	FMNH 27036	Dentary	Left	13	5	4.13	2.8	6.66	4.76	14.3099
Melanosuchus niger	FMNH 27036	Dentary	Right	13	5	4.42	2.85	7.13	6.43	20.8717
Melanosuchus niger	FMNH 27036	Dentary	Left	14	5	4.28	2.4	5.65	6.3	14.828
Melanosuchus niger	FMNH 27036	Dentary	Right	14	5	4.26	2.2	6.17	5.2	12.5929
Melanosuchus niger	FMNH 27036	Dentary	Left	15	6	3.63	2.38	5.81	6.45	13.0356
Melanosuchus niger	FMNH 27036	Dentary	Right	15	6	3.77	2.48	5.01	4.96	11.2949
Melanosuchus niger	FMNH 27036	Dentary	Left	16	6	3.56	2.15	4.21	3.65	6.93352
Melanosuchus niger	FMNH 27036	Dentary	Right	16	6	4.2	2.48	5.32	4.99	12.7982
Melanosuchus niger	FMNH 27036	Dentary	Left	17	7	4.17	2.69	4.38	4.21	11.018
Melanosuchus niger	FMNH 27036	Dentary	Left	18	7	3.36	2.26	4.15	4.38	7.77504
Melanosuchus niger	FMNH 45653	Premaxilla	Left	1	1	5.41	4.68	12.02	13.21	79.6726
Melanosuchus niger	FMNH 45653	Premaxilla	Left	2	1	4.22	4.17	10.05	11.18	46.1771
Melanosuchus niger	FMNH 45653	Premaxilla	Left	3	1	7.37	6.18	16.78	18.69	199.791
Melanosuchus niger	FMNH 45653	Premaxilla	Right	3	1	8.48	6.62	17.31	18.97	254.2
Melanosuchus niger	FMNH 45653	Premaxilla	Right	4	2	6.8	5.45	14.25	13.15	127.067
Melanosuchus niger	FMNH 45653	Premaxilla	Left	5	2	5.82	4.12	13.93	11.7	72.3658
Melanosuchus niger	FMNH 45653	Maxilla	Right	2	3	6.07	5.12	11.52	12.96	93.7242
Melanosuchus niger	FMNH 45653	Maxilla	Left	4	4	9.22	6.85	20.26	20.05	324.334
Melanosuchus niger	FMNH 45653	Maxilla	Left	5	4	6.86	6.15	13.85	13.58	146.555
Melanosuchus niger	FMNH 45653	Maxilla	Left	6	5	4.79	3.91	8.84	10.22	43.3103
Melanosuchus niger	FMNH 45653	Maxilla	Right	6	5	5.53	3.86	10.25	7.76	42.7622
Melanosuchus niger	FMNH 45653	Maxilla	Left	7	5	4.94	4.8	7.47	8.69	46.2785
Melanosuchus niger	FMNH 45653	Maxilla	Left	8	6	6.18	5.23	8.96	10.78	75.8012
Melanosuchus niger	FMNH 45653	Maxilla	Left	9	6	7.74	6.26	11.75	12.18	143.394
Melanosuchus niger	FMNH 45653	Maxilla	Right	9	6	7.33	5.43	11.75	11.53	115.069
Melanosuchus niger	FMNH 45653	Maxilla	Left	10	7	7.61	5.36	10.92	10.06	103.722
Melanosuchus niger	FMNH 45653	Maxilla	Right	10	7	6.78	5.28	8.81	9.84	80.4694
Melanosuchus niger	FMNH 45653	Maxilla	Left	11	7	6.67	5.08	9.77	8.25	72.2947
Melanosuchus niger	FMNH 45653	Maxilla	Left	12	8	6.49	4.88	8.04	9.45	65.7241
Melanosuchus niger	FMNH 45653	Maxilla	Left	13	8	6.09	3.66	7.21	6.32	34.8727
Melanosuchus niger	FMNH 45653	Dentary	Left	2	1	5.55	4.6	11.97	10.29	68.661
Melanosuchus niger	FMNH 45653	Dentary	Left	4	2	9.08	6.98	17.89	17.59	284.392
Melanosuchus niger	FMNH 45653	Dentary	Right	4	2	9.2	6.89	19.27	20.97	319.449
Melanosuchus niger	FMNH 45653	Dentary	Left	5	3	5.33	4.45	10.86	10.17	62.6294
Melanosuchus niger	FMNH 45653	Dentary	Left	6	3	5.49	3.34	8.59	10.12	41.2311
Melanosuchus niger	FMNH 45653	Dentary	Left	7	3	3.89	3.46	8.34	7.61	26.7685
Melanosuchus niger	FMNH 45653	Dentary	Left	9	4	4.47	3.41	8.27	6.7	26.6903
Melanosuchus niger	FMNH 45653	Dentary	Right	9	4	4.65	3.48	6.77	6.47	26.204
Melanosuchus niger	FMNH 45653	Dentary	Right	12	4	7.86	5.86	13.56	12.67	149.908
Melanosuchus niger	FMNH 45653	Dentary	Left	13	5	7.03	4.55	9.3	9.83	74.2812
Melanosuchus niger	FMNH 45653	Dentary	Right	13	5	7.4	4.43	10.78	10.07	83.26
Melanosuchus niger	FMNH 45653	Dentary	Left	14	5	6.57	4.75	9.54	9.68	73.7683
Melanosuchus niger	FMNH 45653	Dentary	Right	14	5	6.41	4.43	8.55	9.15	61.0569
Melanosuchus niger	FMNH 45653	Dentary	Left	15	6	5.9	4.67	7.52	8.06	51.7888
Melanosuchus niger	FMNH 45653	Dentary	Right	15	6	7.29	4.26	9.43	9.06	68.9868
Melanosuchus niger	FMNH 45653	Dentary	Left	16	6	6.42	4.2	7.21	8.55	49.6827
Melanosuchus niger	FMNH 45653	Dentary	Right	16	6	6.05	4.67	8.42	9.34	61.0364
Melanosuchus niger	FMNH 45653	Dentary	Left	17	7	6.35	4.07	8.33	8.84	53.794
Melanosuchus niger	FMNH 45653	Dentary	Right	17	7	5.06	4.03	7.66	8.94	40.8288
Melanosuchus niger	FMNH 45653	Dentary	Left	18	7	5.06	3.54	7.43	7.44	32.7853
Melanosuchus niger	FMNH 45653	Dentary	Right	18	7	4.41	3.5	8.37	7.02	28.3604
Osteolaemus osborni	AMNH 29889	Premaxilla	Right	3	1	3.21	2.98	7.05	6.65	16.5471
Osteolaemus osborni	AMNH 29889	Premaxilla	Right	4	2	3.09	2.66	6.63	6.88	14.1039
Osteolaemus osborni	AMNH 29889	Maxilla	Right	1	3	2.65	2.15	4.86	5.19	7.17376
Osteolaemus osborni	AMNH 29889	Maxilla	Right	6	5	3.07	2.53	6.42	6.35	12.5993
Osteolaemus osborni	AMNH 29889	Maxilla	Left	7	5	2.84	2.28	4.74	4.84	7.7502
Osteolaemus osborni	AMNH 29889	Maxilla	Right	7	5	2.73	2.1	4.67	4.83	6.81681
Osteolaemus osborni	AMNH 29889	Maxilla	Right	8	6	3.05	2.36	4.75	4.87	8.58984
Osteolaemus osborni	AMNH 29889	Maxilla	Left	9	6	3.17	2.42	4.79	4.82	9.10966
Osteolaemus osborni	AMNH 29889	Maxilla	Left	10	7	3.8	2.73	4.79	4.59	11.6294
Osteolaemus osborni	AMNH 29889	Maxilla	Right	10	7	3.53	2.82	4.72	4.66	11.3225
Osteolaemus osborni	AMNH 29889	Maxilla	Left	11	7	3.73	2.73	4.3	4.15	10.0984
Osteolaemus osborni	AMNH 29889	Maxilla	Right	11	7	3.51	2.71	4.19	4.3	9.62071
Osteolaemus osborni	AMNH 29889	Maxilla	Right	12	8	3.6	2.51	3.67	3.79	7.72404
Osteolaemus osborni	AMNH 29889	Maxilla	Right	13	8	3.13	2.17	3.44	3.49	5.4964
Osteolaemus osborni	AMNH 29889	Dentary	Left	1	1	3.6	3.25	7.32	7.61	22.1189
Osteolaemus osborni	AMNH 29889	Dentary	Left	2	1	3.04	2.57	5.42	5.57	10.7877
Osteolaemus osborni	AMNH 29889	Dentary	Left	5	3	3.2	2.63	5.53	4.91	10.7402
Osteolaemus osborni	AMNH 29889	Dentary	Right	6	3	2.66	2.26	5.05	4.84	7.47243
Osteolaemus osborni	AMNH 29889	Dentary	Left	7	4	2.76	2.27	5.43	5.36	8.55187
Osteolaemus osborni	AMNH 29889	Dentary	Right	7	4	2.64	2.12	4.61	4.66	6.50898
Osteolaemus osborni	AMNH 29889	Dentary	Left	8	4	2.66	2.08	4.87	5.26	7.00262
Osteolaemus osborni	AMNH 29889	Dentary	Right	9	4	2.73	2.16	4.19	4.35	6.23531
Osteolaemus osborni	AMNH 29889	Dentary	Right	11	5	3.77	2.88	6.16	6.1	16.5782
Osteolaemus osborni	AMNH 29889	Dentary	Left	12	6	2.57	2.21	5.43	5.42	7.83704
Osteolaemus osborni	AMNH 29889	Dentary	Left	13	6	2.54	2.03	4.84	5.11	6.45641
Osteolaemus osborni	AMNH 29889	Dentary	Left	14	7	3.19	2.34	4.09	4.02	7.28387
Osteolaemus osborni	AMNH 29889	Dentary	Right	14	7	3.22	2.31	3.87	3.92	6.90567
Osteolaemus osborni	AMNH 29889	Dentary	Right	15	7	3.19	2.25	3.7	3.72	6.29406
Osteolaemus tetraspis	AMNH 117801	Premaxilla	Left	4	2	6.32	6	13.41	13.26	128.575
Osteolaemus tetraspis	AMNH 117801	Premaxilla	Left	5	2	3.63	3.31	7.33	7.42	22.4784
Osteolaemus tetraspis	AMNH 117801	Maxilla	Left	1	3	3.01	2.75	5.86	6.2	12.5727
Osteolaemus tetraspis	AMNH 117801	Maxilla	Left	2	3	3.49	3.4	6.94	6.99	20.9446
Osteolaemus tetraspis	AMNH 117801	Maxilla	Right	4	4	5.2	4.87	9.54	10.12	62.4579
Osteolaemus tetraspis	AMNH 117801	Maxilla	Left	5	4	7.55	6.96	13.55	13.55	179.028
Osteolaemus tetraspis	AMNH 117801	Maxilla	Right	6	5	4.41	4.17	7.9	7.74	36.0973
Osteolaemus tetraspis	AMNH 117801	Maxilla	Right	7	5	3.72	3.4	6.14	6.07	19.2506
Osteolaemus tetraspis	AMNH 117801	Maxilla	Left	8	6	4.38	3.89	4.82	4.84	19.2025
Osteolaemus tetraspis	AMNH 117801	Maxilla	Left	9	6	6.02	3.96	4.97	4.65	23.3822
Osteolaemus tetraspis	AMNH 117801	Maxilla	Right	9	6	4.56	4.07	5.46	5.63	24.542
Osteolaemus tetraspis	AMNH 117801	Maxilla	Left	10	7	5.93	5.34	6.42	6.43	47.2536
Osteolaemus tetraspis	AMNH 117801	Maxilla	Right	10	7	6.32	5.08	6.39	6.57	47.5314
Osteolaemus tetraspis	AMNH 117801	Maxilla	Left	11	7	7.95	6.21	6.83	6.63	70.1688
Osteolaemus tetraspis	AMNH 117801	Maxilla	Right	11	7	7.02	5.98	6.16	6.78	59.5001
Osteolaemus tetraspis	AMNH 117801	Maxilla	Left	12	8	5.77	4.44	4.79	5.04	26.6633
Osteolaemus tetraspis	AMNH 117801	Maxilla	Right	12	8	6.15	4.46	5	4.85	27.6172
Osteolaemus tetraspis	AMNH 117801	Dentary	Right	2	1	3.35	3.49	5.35	5.44	15.6915
Osteolaemus tetraspis	AMNH 117801	Dentary	Right	3	2	3.28	3.09	6.06	5.93	15.2883
Osteolaemus tetraspis	AMNH 117801	Dentary	Right	4	2	6.41	5.87	13.04	14.08	128.07
Osteolaemus tetraspis	AMNH 117801	Dentary	Right	5	3	3.55	3.5	6.73	6.97	21.4718
Osteolaemus tetraspis	AMNH 117801	Dentary	Left	6	3	3.42	3.12	6.07	6.34	16.6105
Osteolaemus tetraspis	AMNH 117801	Dentary	Right	6	3	3.92	3.14	6.35	6.61	19.8595
Osteolaemus tetraspis	AMNH 117801	Dentary	Right	7	4	3.42	2.89	5.75	5.67	14.0931
Osteolaemus tetraspis	AMNH 117801	Dentary	Left	8	4	3.59	2.91	5.81	6.26	15.6344
Osteolaemus tetraspis	AMNH 117801	Dentary	Right	8	4	2.97	2.6	5.08	5.17	9.91175
Osteolaemus tetraspis	AMNH 117801	Dentary	Left	9	4	3.45	2.96	5.42	5.55	13.9102
Osteolaemus tetraspis	AMNH 117801	Dentary	Right	9	4	3.68	2.97	5.68	5.61	15.2675
Osteolaemus tetraspis	AMNH 117801	Dentary	Left	10	5	4.66	4.02	7.36	7.32	34.1347
Osteolaemus tetraspis	AMNH 117801	Dentary	Left	11	5	6.75	5.8	9.64	10.19	95.2369
Osteolaemus tetraspis	AMNH 117801	Dentary	Right	11	5	6.87	5.49	9.38	9.32	85.8636
Osteolaemus tetraspis	AMNH 117801	Dentary	Left	12	6	6.03	4.82	6.09	6.45	41.7565
Osteolaemus tetraspis	AMNH 117801	Dentary	Right	12	6	6.06	5.12	6.07	6.03	42.5352
Osteolaemus tetraspis	AMNH 117801	Dentary	Left	13	6	5.72	4.06	4.47	4.26	20.0348
Osteolaemus tetraspis	AMNH 117801	Dentary	Right	13	6	6.46	4.38	5.42	5.08	30.6159
Osteolaemus tetraspis	AMNH 117801	Dentary	Left	14	7	5.5	3.24	3.84	3.9	12.7025
Osteolaemus tetraspis	AMNH 117801	Dentary	Right	14	7	5.54	3.19	4.19	4.11	14.2961
Osteolaemus tetraspis	AMNH 117802	Premaxilla	Right	1	1	1.59	1.44	2.86	2.46	1.47263
Osteolaemus tetraspis	AMNH 117802	Premaxilla	Right	2	1	2.66	2.38	4.25	4.06	6.5075
Osteolaemus tetraspis	AMNH 117802	Premaxilla	Right	3	1	3.26	2.93	5.17	5.2	12.308
Osteolaemus tetraspis	AMNH 117802	Premaxilla	Right	4	2	2.24	1.95	4.11	4.32	4.62628
Osteolaemus tetraspis	AMNH 117802	Maxilla	Left	1	3	1.89	1.64	2.73	2.82	2.11484
Osteolaemus tetraspis	AMNH 117802	Maxilla	Right	1	3	1.92	1.55	2.65	2.58	1.89387
Osteolaemus tetraspis	AMNH 117802	Maxilla	Left	2	3	2.28	1.41	3.45	3.82	2.86648
Osteolaemus tetraspis	AMNH 117802	Maxilla	Right	2	3	2.38	2.18	4.57	4.46	5.90964
Osteolaemus tetraspis	AMNH 117802	Maxilla	Right	3	3	2.62	2.57	4.9	4.6	7.99563
Osteolaemus tetraspis	AMNH 117802	Maxilla	Left	4	4	2.91	2.69	6.39	6.32	12.6739
Osteolaemus tetraspis	AMNH 117802	Maxilla	Right	4	4	3.2	2.63	5.75	6.04	12.4495
Osteolaemus tetraspis	AMNH 117802	Maxilla	Left	5	4	3.94	3.3	7.4	7.01	23.4748
Osteolaemus tetraspis	AMNH 117802	Maxilla	Right	5	4	3.88	3.25	6.85	6.97	21.884
Osteolaemus tetraspis	AMNH 117802	Maxilla	Left	6	5	2.99	2.5	4.22	4.58	8.0394
Osteolaemus tetraspis	AMNH 117802	Maxilla	Right	6	5	2.85	2.32	3.78	4.12	6.33153
Osteolaemus tetraspis	AMNH 117802	Maxilla	Left	7	5	2.36	1.99	2.74	2.74	3.04046
Osteolaemus tetraspis	AMNH 117802	Maxilla	Right	7	5	2.6	2.05	3.81	3.68	4.89466
Osteolaemus tetraspis	AMNH 117802	Maxilla	Left	8	6	2.87	2.03	2.68	2.77	3.53162
Osteolaemus tetraspis	AMNH 117802	Maxilla	Right	8	6	2.76	2.06	2.84	2.78	3.64265
Osteolaemus tetraspis	AMNH 117802	Maxilla	Left	9	6	3.64	2.91	3.07	2.75	6.27223
Osteolaemus tetraspis	AMNH 117802	Maxilla	Right	9	6	3.5	2.71	3.62	3.4	7.54042
Osteolaemus tetraspis	AMNH 117802	Maxilla	Left	10	7	5.08	3.86	4.53	4.14	17.9806
Osteolaemus tetraspis	AMNH 117802	Maxilla	Right	10	7	4.75	3.43	3.36	3.8	11.3768
Osteolaemus tetraspis	AMNH 117802	Maxilla	Left	11	7	5.19	4.38	3.95	4.08	18.2271
Osteolaemus tetraspis	AMNH 117802	Maxilla	Right	11	7	6.87	4.94	4.72	4.93	30.0917
Osteolaemus tetraspis	AMNH 117802	Maxilla	Left	12	8	4.79	3.46	3.45	3.72	11.5562
Osteolaemus tetraspis	AMNH 117802	Maxilla	Right	12	8	4.45	3.21	2.98	2.8	6.89147
Osteolaemus tetraspis	AMNH 117802	Dentary	Left	1	1	2.6	2.1	5.04	5.16	7.04174
Osteolaemus tetraspis	AMNH 117802	Dentary	Right	2	1	2.46	1.93	4.2	4.2	4.99159
Osteolaemus tetraspis	AMNH 117802	Dentary	Left	3	2	2.53	1.93	4.4	4.04	5.09415
Osteolaemus tetraspis	AMNH 117802	Dentary	Left	4	2	3.56	2.68	7.33	7.33	17.7607
Osteolaemus tetraspis	AMNH 117802	Dentary	Right	4	2	3.65	2.78	7.32	7.19	18.6412
Osteolaemus tetraspis	AMNH 117802	Dentary	Left	5	3	2.37	1.85	3.92	3.73	4.16111
Osteolaemus tetraspis	AMNH 117802	Dentary	Right	5	3	2.42	1.84	3.63	3.67	4.0138
Osteolaemus tetraspis	AMNH 117802	Dentary	Left	6	3	2.35	1.72	3.06	3.08	3.00118
Osteolaemus tetraspis	AMNH 117802	Dentary	Right	6	3	2.44	1.87	3.82	3.73	4.2645
Osteolaemus tetraspis	AMNH 117802	Dentary	Left	7	4	2.34	1.78	3.42	3.25	3.3965
Osteolaemus tetraspis	AMNH 117802	Dentary	Right	7	4	2.36	1.81	3.74	3.43	3.75292
Osteolaemus tetraspis	AMNH 117802	Dentary	Left	8	4	2.46	1.8	3.41	3.32	3.6285
Osteolaemus tetraspis	AMNH 117802	Dentary	Right	8	4	2.54	1.77	3.74	3.5	3.97207
Osteolaemus tetraspis	AMNH 117802	Dentary	Left	9	4	2.48	1.83	3.21	2.88	3.27496
Osteolaemus tetraspis	AMNH 117802	Dentary	Right	9	4	2.44	1.88	3.3	3.15	3.57839
Osteolaemus tetraspis	AMNH 117802	Dentary	Left	10	5	3.44	2.48	4.49	4.99	9.76027
Osteolaemus tetraspis	AMNH 117802	Dentary	Left	11	5	4.58	3.38	5.37	5.35	19.6402
Osteolaemus tetraspis	AMNH 117802	Dentary	Right	11	5	4.49	3.13	4.16	4.6	13.7707
Osteolaemus tetraspis	AMNH 117802	Dentary	Left	12	6	4.42	3.03	3.39	3.53	9.32958
Osteolaemus tetraspis	AMNH 117802	Dentary	Right	12	6	4.03	2.84	2.51	3.3	6.14838
Osteolaemus tetraspis	AMNH 117802	Dentary	Right	13	6	5.17	3.13	3.61	3.18	9.29157
Osteolaemus tetraspis	AMNH 117802	Dentary	Left	14	7	4.09	2.37	2.61	2.77	4.43147
Osteolaemus tetraspis	AMNH 117802	Dentary	Right	14	7	3.88	2.49	2.58	2.51	4.1657
Paleosuchus palpebrosus	AMNH 93812	Premaxilla	Left	1	1	2.43	1.73	4.82	5.1	5.25161
Paleosuchus palpebrosus	AMNH 93812	Premaxilla	Left	3	1	3.36	2.63	7.01	7.09	15.8222
Paleosuchus palpebrosus	AMNH 93812	Premaxilla	Left	4	2	3.58	3.04	7.51	7.76	21.1158
Paleosuchus palpebrosus	AMNH 93812	Premaxilla	Left	5	2	2.58	1.96	4.27	4.53	5.53058
Paleosuchus palpebrosus	AMNH 93812	Premaxilla	Right	5	2	2.83	2.1	5.09	5.28	7.74522
Paleosuchus palpebrosus	AMNH 93812	Maxilla	Right	1	3	3	2.04	5.12	5.11	7.82697
Paleosuchus palpebrosus	AMNH 93812	Maxilla	Left	2	3	2.79	2.23	5.14	5.33	8.18543
Paleosuchus palpebrosus	AMNH 93812	Maxilla	Right	2	3	3.36	2.13	6.27	6.14	11.1756
Paleosuchus palpebrosus	AMNH 93812	Maxilla	Right	3	3	4.4	2.99	8.81	8.97	29.6842
Paleosuchus palpebrosus	AMNH 93812	Maxilla	Left	4	4	4.51	3.47	9.31	9.48	37.314
Paleosuchus palpebrosus	AMNH 93812	Maxilla	Right	4	4	5.19	3.43	10.47	10.52	47.3483
Paleosuchus palpebrosus	AMNH 93812	Maxilla	Right	5	4	2.3	1.76	4.05	3.94	4.05364
Paleosuchus palpebrosus	AMNH 93812	Maxilla	Left	6	5	2.49	1.78	3.82	3.9	4.23221
Paleosuchus palpebrosus	AMNH 93812	Maxilla	Right	6	5	2.44	1.7	3.91	3.96	4.0539
Paleosuchus palpebrosus	AMNH 93812	Maxilla	Left	7	5	2.87	1.92	4.29	4.39	5.90028
Paleosuchus palpebrosus	AMNH 93812	Maxilla	Right	7	5	3.02	2.12	4.5	4.38	7.00725
Paleosuchus palpebrosus	AMNH 93812	Maxilla	Left	8	6	3.72	2.28	5.11	5.21	10.6772
Paleosuchus palpebrosus	AMNH 93812	Maxilla	Right	8	6	3.64	2.24	5.35	5.3	10.6857
Paleosuchus palpebrosus	AMNH 93812	Maxilla	Left	9	6	3.52	2.2	4.41	4.44	8.2309
Paleosuchus palpebrosus	AMNH 93812	Maxilla	Right	10	7	3.46	2.26	4.25	4.1	7.76514
Paleosuchus palpebrosus	AMNH 93812	Maxilla	Left	11	7	3.26	2.17	3.89	3.83	6.476
Paleosuchus palpebrosus	AMNH 93812	Maxilla	Right	11	7	3.21	2.05	3.6	3.75	5.68307
Paleosuchus palpebrosus	AMNH 93812	Maxilla	Right	12	8	2.99	1.87	3.14	3.16	4.05881
Paleosuchus palpebrosus	AMNH 93812	Maxilla	Left	13	8	2.77	1.73	3	3.12	3.41623
Paleosuchus palpebrosus	AMNH 93812	Maxilla	Right	13	8	2.79	1.83	2.7	2.83	3.18527
Paleosuchus palpebrosus	AMNH 93812	Maxilla	Right	14	8	2.79	1.74	2.58	2.74	2.87842
Paleosuchus palpebrosus	AMNH 93812	Maxilla	Left	15	8	2.64	1.72	2.42	2.37	2.37744
Paleosuchus palpebrosus	AMNH 93812	Dentary	Left	1	1	3.66	2.79	6.96	7.09	18.1015
Paleosuchus palpebrosus	AMNH 93812	Dentary	Right	2	1	2.27	1.79	4.05	4.22	4.22502
Paleosuchus palpebrosus	AMNH 93812	Dentary	Left	3	2	2.5	1.81	3.95	4.21	4.5707
Paleosuchus palpebrosus	AMNH 93812	Dentary	Left	4	2	3.97	3.02	7.44	7.57	22.6941
Paleosuchus palpebrosus	AMNH 93812	Dentary	Right	4	2	3.98	2.82	7.83	7.93	22.3882
Paleosuchus palpebrosus	AMNH 93812	Dentary	Left	5	3	2.28	1.94	4.05	4.03	4.49218
Paleosuchus palpebrosus	AMNH 93812	Dentary	Left	7	3	1.86	1.51	3.39	3.27	2.34116
Paleosuchus palpebrosus	AMNH 93812	Dentary	Right	8	3	1.84	1.52	2.91	2.92	2.02605
Paleosuchus palpebrosus	AMNH 93812	Dentary	Right	9	4	1.9	1.36	3.17	3.03	1.99321
Paleosuchus palpebrosus	AMNH 93812	Dentary	Left	10	4	2.42	1.35	3.94	4.04	3.24908
Paleosuchus palpebrosus	AMNH 93812	Dentary	Left	11	4	3.6	1.99	6.05	6.18	10.9611
Paleosuchus palpebrosus	AMNH 93812	Dentary	Right	11	4	2.26	1.76	3.78	3.87	3.80029
Paleosuchus palpebrosus	AMNH 93812	Dentary	Left	12	4	3.75	2.66	5.73	5.53	13.8394
Paleosuchus palpebrosus	AMNH 93812	Dentary	Right	12	4	2.91	2.24	5.03	5.11	8.27719
Paleosuchus palpebrosus	AMNH 93812	Dentary	Left	13	5	2.91	2.41	4.16	4.17	7.16139
Paleosuchus palpebrosus	AMNH 93812	Dentary	Left	14	5	2.5	2.16	3.43	3.34	4.44725
Paleosuchus palpebrosus	AMNH 93812	Dentary	Right	14	5	3.08	2.13	4.31	4.59	7.1536
Paleosuchus palpebrosus	AMNH 93812	Dentary	Left	15	6	2.5	1.73	3.29	3.47	3.54726
Paleosuchus palpebrosus	AMNH 93812	Dentary	Right	15	6	2.64	1.82	3.78	3.86	4.50976
Paleosuchus palpebrosus	AMNH 93812	Dentary	Left	16	6	2.6	1.71	3.1	3.13	3.29635
Paleosuchus palpebrosus	AMNH 93812	Dentary	Right	16	6	2.72	1.8	3.69	3.79	4.46428
Paleosuchus palpebrosus	AMNH 93812	Dentary	Left	17	7	2.74	1.88	3.14	3.1	3.77502
Paleosuchus palpebrosus	AMNH 93812	Dentary	Right	17	7	2.91	1.81	3.42	3.4	4.24749
Paleosuchus palpebrosus	AMNH 93812	Dentary	Left	18	7	2.83	1.86	3.23	3.24	4.0033
Paleosuchus palpebrosus	AMNH 93812	Dentary	Right	18	7	3.13	1.78	3.62	3.62	4.75651
Paleosuchus palpebrosus	AMNH 93812	Dentary	Left	19	8	2.64	1.89	2.88	2.89	3.35188
Paleosuchus palpebrosus	AMNH 93812	Dentary	Right	19	8	2.91	1.71	3.51	3.37	4.0586
Paleosuchus palpebrosus	AMNH 93812	Dentary	Left	20	8	2.13	1.74	2.21	2.3	1.92776
Paleosuchus palpebrosus	AMNH 93812	Dentary	Right	20	8	2.98	1.72	3.41	3.29	4.02548
Paleosuchus palpebrosus	AMNH 93812	Dentary	Right	21	8	2.82	1.66	2.97	2.85	3.11489
Paleosuchus palpebrosus	AMNH 93812	Dentary	Left	22	8	2.13	1.41	1.97	1.99	1.31101
Paleosuchus palpebrosus	AMNH 97328	Premaxilla	Left	1	1	3.05	2.07	6.3	6.6	10.3085
Paleosuchus palpebrosus	AMNH 97328	Premaxilla	Left	5	2	2.6	2.23	5.47	4.97	7.52444
Paleosuchus palpebrosus	AMNH 97328	Maxilla	Left	1	3	3.32	2.49	4.88	5.48	10.4399
Paleosuchus palpebrosus	AMNH 97328	Maxilla	Right	1	3	3.02	2.2	4.92	5.27	8.4017
Paleosuchus palpebrosus	AMNH 97328	Maxilla	Right	2	3	3.4	2.47	6.79	7.23	14.8342
Paleosuchus palpebrosus	AMNH 97328	Maxilla	Right	3	3	5.53	3.88	11.37	11.94	63.2553
Paleosuchus palpebrosus	AMNH 97328	Maxilla	Right	4	4	6.26	4.19	13.21	13.33	88.6083
Paleosuchus palpebrosus	AMNH 97328	Maxilla	Left	6	5	3.22	2.19	4.52	4.85	8.08726
Paleosuchus palpebrosus	AMNH 97328	Maxilla	Right	6	5	3.44	2.31	5.05	5.47	10.2742
Paleosuchus palpebrosus	AMNH 97328	Maxilla	Left	7	5	3.77	2.75	5.87	6.15	15.4308
Paleosuchus palpebrosus	AMNH 97328	Maxilla	Right	8	6	4.01	2.72	6.04	6.27	16.5698
Paleosuchus palpebrosus	AMNH 97328	Maxilla	Left	9	6	4.39	3.19	5.92	6.18	20.6355
Paleosuchus palpebrosus	AMNH 97328	Maxilla	Right	9	6	3.88	2.83	6.08	6.15	16.6506
Paleosuchus palpebrosus	AMNH 97328	Maxilla	Left	10	7	3.74	2.53	4.62	4.97	10.8892
Paleosuchus palpebrosus	AMNH 97328	Maxilla	Right	10	7	3.75	2.53	4.62	4.8	10.7322
Paleosuchus palpebrosus	AMNH 97328	Maxilla	Left	11	7	3.7	2.41	4.23	4.37	9.05025
Paleosuchus palpebrosus	AMNH 97328	Maxilla	Right	11	7	3.34	2.3	4.06	4.09	7.4734
Paleosuchus palpebrosus	AMNH 97328	Maxilla	Left	12	8	3.62	2.19	3.54	3.56	6.3458
Paleosuchus palpebrosus	AMNH 97328	Maxilla	Right	12	8	3.32	2.19	3.54	3.55	5.96811
Paleosuchus palpebrosus	AMNH 97328	Maxilla	Left	13	8	3.29	2.07	3.47	3.32	5.28547
Paleosuchus palpebrosus	AMNH 97328	Maxilla	Right	13	8	3.23	2.07	3.22	3.23	4.89041
Paleosuchus palpebrosus	AMNH 97328	Maxilla	Left	14	8	3.24	1.88	3.11	3.05	4.17321
Paleosuchus palpebrosus	AMNH 97328	Maxilla	Right	14	8	3.33	1.8	3.2	3.33	4.40832
Paleosuchus palpebrosus	AMNH 97328	Maxilla	Left	15	8	2.47	1.54	2.54	2.35	2.09517
Paleosuchus palpebrosus	AMNH 97328	Dentary	Right	1	1	4.77	3.96	11.29	10.99	53.7414
Paleosuchus palpebrosus	AMNH 97328	Dentary	Left	4	2	6.52	4.46	11.83	11.89	86.7716
Paleosuchus palpebrosus	AMNH 97328	Dentary	Right	4	2	6.06	4.27	12.2	12.57	81.2086
Paleosuchus palpebrosus	AMNH 97328	Dentary	Right	11	4	4.66	3.09	8.43	8.82	31.192
Paleosuchus palpebrosus	AMNH 97328	Dentary	Left	12	4	3.78	2.49	5.86	5.75	13.5237
Paleosuchus palpebrosus	AMNH 97328	Dentary	Right	12	4	3.9	2.58	5.99	5.87	14.7366
Paleosuchus palpebrosus	AMNH 97328	Dentary	Left	13	5	3.08	2.18	4.15	4.11	6.74209
Paleosuchus palpebrosus	AMNH 97328	Dentary	Right	13	5	3.06	1.89	4.5	4.55	6.45282
Paleosuchus palpebrosus	AMNH 97328	Dentary	Left	14	5	2.83	1.83	3.43	3.35	4.17887
Paleosuchus palpebrosus	AMNH 97328	Dentary	Right	14	5	3.04	1.89	3.81	3.68	5.13861
Paleosuchus palpebrosus	AMNH 97328	Dentary	Left	15	6	2.91	1.89	3.55	3.48	4.615
Paleosuchus palpebrosus	AMNH 97328	Dentary	Right	15	6	3.28	1.98	3.99	4.05	6.24093
Paleosuchus palpebrosus	AMNH 97328	Dentary	Left	16	6	3.08	2.02	3.63	3.63	5.35682
Paleosuchus palpebrosus	AMNH 97328	Dentary	Right	16	6	3.33	1.96	3.82	3.88	5.93596
Paleosuchus palpebrosus	AMNH 97328	Dentary	Left	17	7	2.88	1.99	3.27	2.96	4.12058
Paleosuchus palpebrosus	AMNH 97328	Dentary	Right	17	7	3.09	1.91	3.63	3.55	5.00673
Paleosuchus palpebrosus	AMNH 97328	Dentary	Left	18	7	3.29	1.86	3.32	3.44	4.73325
Paleosuchus palpebrosus	AMNH 97328	Dentary	Right	18	7	3.07	1.93	3.6	3.47	4.92838
Paleosuchus palpebrosus	AMNH 97328	Dentary	Left	19	8	3.2	1.97	3.41	3.28	4.85099
Paleosuchus palpebrosus	AMNH 97328	Dentary	Right	19	8	3.19	1.86	3.53	3.45	4.8194
Paleosuchus palpebrosus	AMNH 97328	Dentary	Left	20	8	3.02	1.7	3.07	3.19	3.68146
Paleosuchus palpebrosus	AMNH 97328	Dentary	Right	20	8	2.91	1.61	2.86	2.88	3.02853
Paleosuchus palpebrosus	FMNH 69867	Premaxilla	Left	1	1	2.75	2.81	6.78	7.27	13.714
Paleosuchus palpebrosus	FMNH 69867	Premaxilla	Left	2	1	4.68	3.73	8.32	8.68	37.234
Paleosuchus palpebrosus	FMNH 69867	Premaxilla	Left	3	1	5.35	4.12	11.76	11.38	64.7821
Paleosuchus palpebrosus	FMNH 69867	Premaxilla	Left	4	2	3.06	2.43	7.01	5.7	10.8514
Paleosuchus palpebrosus	FMNH 69867	Premaxilla	Right	4	2	2.89	2.31	5.93	5.01	8.74088
Paleosuchus palpebrosus	FMNH 69867	Maxilla	Left	1	3	2.33	2.54	5.75	4.12	5.30927
Paleosuchus palpebrosus	FMNH 69867	Maxilla	Right	1	3	2.6	2.42	4.53	5.73	7.25178
Paleosuchus palpebrosus	FMNH 69867	Maxilla	Left	2	3	2.14	2.23	5.5	5.41	6.67695
Paleosuchus palpebrosus	FMNH 69867	Maxilla	Right	2	3	3.46	3.33	5.73	7.57	16.4026
Paleosuchus palpebrosus	FMNH 69867	Maxilla	Left	3	3	5.27	3.92	10.07	11.74	54.281
Paleosuchus palpebrosus	FMNH 69867	Maxilla	Right	3	3	4.91	4.13	10.95	10.45	55.0019
Paleosuchus palpebrosus	FMNH 69867	Maxilla	Left	4	4	5.6	4.75	12.74	13.87	88.716
Paleosuchus palpebrosus	FMNH 69867	Maxilla	Right	4	4	5.56	5.48	13.08	12.45	98.7387
Paleosuchus palpebrosus	FMNH 69867	Maxilla	Left	5	4	2.75	2.53	5.89	5.84	10.3835
Paleosuchus palpebrosus	FMNH 69867	Maxilla	Right	5	4	2.77	3.41	4.89	4.85	11.5444
Paleosuchus palpebrosus	FMNH 69867	Maxilla	Left	6	5	2.62	2.5	4.58	4.78	7.68191
Paleosuchus palpebrosus	FMNH 69867	Maxilla	Right	6	5	2.77	3.2	5.64	4.2	9.35886
Paleosuchus palpebrosus	FMNH 69867	Maxilla	Left	7	5	3.36	2.8	5.05	7.35	10.7157
Paleosuchus palpebrosus	FMNH 69867	Maxilla	Right	7	5	3.35	2.38	4.82	5.65	10.0299
Paleosuchus palpebrosus	FMNH 69867	Maxilla	Left	8	6	3.94	3.19	7.44	7.56	23.8008
Paleosuchus palpebrosus	FMNH 69867	Maxilla	Right	8	6	3.85	3.44	6.38	6.7	21.5964
Paleosuchus palpebrosus	FMNH 69867	Maxilla	Left	9	6	3.77	2.98	6.87	6.64	19.0431
Paleosuchus palpebrosus	FMNH 69867	Maxilla	Right	9	6	3.54	2.79	5.15	5.27	12.6629
Paleosuchus palpebrosus	FMNH 69867	Maxilla	Left	10	7	3.2	2.78	4.58	4.69	10.1252
Paleosuchus palpebrosus	FMNH 69867	Maxilla	Right	10	7	2.96	2.66	4.44	4.2	8.3384
Paleosuchus palpebrosus	FMNH 69867	Maxilla	Left	11	7	3.12	2.38	3.28	4.25	6.33127
Paleosuchus palpebrosus	FMNH 69867	Maxilla	Right	11	7	3.2	2.55	4.11	4.3	8.29272
Paleosuchus palpebrosus	FMNH 69867	Maxilla	Right	12	8	3.54	2.34	3.9	3.5	7.00116
Paleosuchus palpebrosus	FMNH 69867	Maxilla	Left	13	8	2.8	2.01	3.82	4.15	5.45894
Paleosuchus palpebrosus	FMNH 69867	Maxilla	Right	13	8	2.99	2.22	3.59	3	5.00233
Paleosuchus palpebrosus	FMNH 69867	Maxilla	Left	14	8	3.02	2.6	2.18	2.48	3.62968
Paleosuchus palpebrosus	FMNH 69867	Maxilla	Right	14	8	2.89	2.37	3.79	2.91	5.16211
Paleosuchus palpebrosus	FMNH 69867	Maxilla	Left	15	8	2.14	1.89	3.31	2.6	2.75144
Paleosuchus palpebrosus	FMNH 69867	Maxilla	Right	15	8	2.95	2.5	3.66	2.99	5.60321
Paleosuchus palpebrosus	FMNH 69867	Dentary	Left	1	1	4.56	4.1	10.78	10.36	50.3033
Paleosuchus palpebrosus	FMNH 69867	Dentary	Right	1	1	4.8	4.23	9.74	11.19	51.6153
Paleosuchus palpebrosus	FMNH 69867	Dentary	Left	2	1	2.66	2.15	6.57	5.87	8.77673
[truncated: 331 more rows]

## Sheet: Residuals by section
Specimen	CBL1	CBL2	CBL3	CBL4	CBL5	CBL6	CBL7	CBL8	CBW1	CBW2	CBW3	CBW4	CBW5	CBW6	CBW7	CBW8	CH1	CH2	CH3	CH4	CH5	CH6	CH7	CH8	AL1	AL2	AL3	AL4	AL5	AL6	AL7	AL8
Alligator mississippiensis AMNH 71621	-0.0971256	-0.0753422	-0.046575	0.0297836	0.0198484	0.14003	0.192913	0.237304	0.0782707	0.0710316	0.10006	0.0430282	0.0793718	0.0952887	0.132429	0.188254	-0.0252734	-0.0472695	-0.0878574	-0.110893	-0.139995	-0.236778	-0.298236	-0.339469	-0.0405401	-0.0580158	-0.0699364	-0.0798381	-0.14105	-0.214506	-0.286197	-0.317613
Alligator mississippiensis BHI 6238	-0.0594878	0.00690192	-0.0129513	0.00566162	0.0905125	0.107204	0.113433	0.114151	0.0708997	-0.0915259	-0.00480395	0.00101061	-0.0723265	-0.0879435	-0.0116295	0.0841306	0.0353329	0.0435414	-0.0154955	-0.0121355	0.0146606	-0.0593234	-0.126327	-0.199858	-0.100533	0.0187955	0.00566523	0.000926878	-0.133615	-0.0304587	-0.12237	-0.251878
Alligator mississippiensis BHI 6240	0.0150772	-0.0127856	0.0593634	0.0396019	0.0620479	0.112153	0.159078	0.0645073	0.0585539	0.0568492	0.110178	0.119069	0.201632	0.17409	0.0656536	0.103914	-0.157409	-0.118361	-0.209135	-0.140693	-0.333339	-0.319699	-0.218034	-0.149538	-0.137334	-0.171767	-0.158444	-0.25669	-0.249358	-0.303412	-0.317375	-0.23332
Alligator mississippiensis FMNH 29273	0.0253386	0.0546573	0.0348102	0.0563626	0.138782	0.136192	0.236587	0.27224	0.0187191	0.0283668	0.0209628	0.00320202	0.0129321	0.0280356	-0.00463899	-0.00451085	-0.140218	-0.164328	-0.0520109	-0.139706	-0.0883026	-0.194152	-0.268829	-0.251409	0.0214163	0.0281086	-0.115858	-0.123662	-0.160102	-0.180083	-0.230323	-0.221093
Alligator mississippiensis FMNH 8201	-0.0208442	0.0333006	-0.0071199	0.0602689	0.104393	0.177225	0.256111	0.238226	-0.017819	-0.0304262	0.00127403	-0.00795607	-0.00549676	-0.0101689	-0.0420771	-0.0303194	-0.0221527	-0.0480954	-0.0319331	-0.0979148	-0.0968569	-0.151238	-0.191234	-0.150784	0.0108479	-0.0564871	-0.0258519	-0.0752508	-0.169758	-0.202673	-0.235763	-0.225807
Alligator sinensis AMNH 23900	-0.142382	-0.0365243	-0.015245	0.025535	0.0809174	0.123875	0.322375	0.316707	0.00951685	-0.0850111	-0.0186188	-0.0224612	0.00180982	0.14029	0.231803	0.176503	0.137428	0.103229	0.0911276	0.0433664	-0.0544973	-0.168341	-0.320686	-0.286078	0.165417	0.14861	0.0673525	0.0335326	-0.00340662	-0.174007	-0.315835	-0.26693
Alligator sinensis AMNH 23907	-0.0149017	-0.0877476	-0.0105888	0.0238223	0.11679	0.0948716	0.217861	0.209513	-0.065816	-0.051131	-0.00150872	-0.018797	-0.0188508	0.0469985	0.0944618	0.115164	0.10289	0.176439	0.0695282	0.035258	-0.017883	-0.0648776	-0.153452	-0.189241	0.132529	0.143305	0.0789757	0.071886	-0.0265439	-0.0598856	-0.201555	-0.126708
Alligator sinensis FMNH 31302	-0.0703848	0.00333447	-0.062739	-0.0289884	0.0192698	0.0728525	0.129243	0.100676	0.109805	-0.000878007	0.101999	-0.0438211	0.110855	-0.0222519	0.105095	0.181026	0.06118	0.0985861	0.0639299	0.0762093	-0.134063	0.0132501	-0.158293	-0.0375458	-0.0081682	0.0369204	0.00731762	0.10913	0.0596006	0.0100307	-0.0969295	-0.296474
Caiman crocodilus FMNH 26679	-0.12605	-0.0394804	-0.119733	-0.109958	-0.0474276	0.0238974	0.0813858	0.0389955	0.0865653	0.0184442	0.0599257	0.0358755	0.0786849	0.0842832	0.0957852	0.0998902	0.0484294	-0.0169444	0.0704785	0.0361511	0.00452901	-0.148615	-0.206863	-0.106302	-0.0321631	-0.0308089	0.0673741	0.0436825	-0.0790161	-0.100137	-0.111071	-0.111076
Caiman crocodilus FMNH 69821	-0.105141	-0.0709272	-0.0900606	-0.0292713	0.038505	0.102207	0.130784	0.160591	-0.0254825	-0.0881547	-0.0301476	-0.0269576	-0.00583513	-0.0487462	-0.0467639	-0.0620449	0.0922299	0.104306	0.106569	0.0270578	-0.0543528	-0.00637338	-0.0327226	-0.0437859	0.186458	0.128445	0.0774305	0.0363095	0.0358728	-0.0968364	-0.0983683	-0.0487968
Caiman crocodilus FMNH 69842	-0.0975452	-0.154881	-0.0508622	-0.0137623	-0.0588075	0.0237786	0.00466141	0.0470814	0.036563	0.0263129	0.0287314	0.0579058	0.0100654	0.0306979	0.0943416	0.0484273	0.132097	0.119998	0.0924755	-0.0668814	0.080204	-0.0213713	-0.111469	-0.040776	0.0859428	0.100805	0.0331486	0.000987019	0.0221884	-0.0681046	-0.0837428	-0.0997049
Caiman crocodilus FMNH 73693	-0.0936145	-0.089311	-0.0603223	-0.0603247	0.0152041	0.0655209	0.105007	0.116579	-0.0490413	0.0526891	0.0873205	0.0200846	-0.00809678	0.0167793	0.0321014	0.0847728	0.0729982	0.0495183	0.00379618	-0.00175533	-0.0454198	-0.101285	-0.149913	-0.187941	0.15106	0.080611	0.042753	0.0783124	0.0567743	-0.0494884	-0.0827031	-0.100289
Caiman yacare AMNH 97297	-0.1121	-0.0606543	-0.0211475	0.0247133	0.06634	0.138187	0.206365	0.166605	-0.128997	-0.149918	-0.0472651	-0.0602768	0.0675171	0.145513	0.144538	0.19549	0.190461	0.173834	0.105662	0.0733687	-0.0462355	-0.162869	-0.191027	-0.231852	0.217963	0.124795	0.114581	0.0219863	-0.122954	-0.231272	-0.267372	-0.213427
Caiman yacare AMNH 97300	-0.163922	-0.130834	-0.0895001	-0.107819	-0.0455312	0.0325423	0.0969197	0.0724178	0.00612249	-0.0413551	0.0401183	0.0137864	0.0590257	0.104112	0.136131	0.122523	0.0923003	0.0941917	0.0275307	0.0348118	-0.0284711	-0.147045	-0.19122	-0.155525	0.0692069	0.069867	0.0243111	0.0321549	-0.030054	-0.160638	-0.225766	-0.170372
Caiman yacare FMNH 11011	-0.116173	-0.0783954	-0.0778308	0.0343054	-0.00482104	0.167498	0.231356	0.113114	0.0268208	-0.0135232	0.074192	0.00466561	0.0833586	-0.0129061	0.133907	0.180484	0.15606	0.0630892	0.0385805	-0.0223675	-0.0603509	-0.116399	-0.281126	-0.19998	0.0990888	0.0897804	0.0355788	-0.017697	-0.0210859	-0.0910705	-0.152514	-0.166452
Caiman yacare FMNH 9147	-0.110774	-0.0717098	-0.0530199	-0.0260258	0.0172665	0.0754806	0.117067	0.108319	0.102981	0.0119732	0.040547	0.00719213	0.0372333	0.0336759	0.116149	0.0951884	0.0722052	0.00910462	-0.00329714	0.00224748	-0.0802718	-0.0884635	-0.172122	-0.186795	0.0936029	0.132928	0.0818285	0.0276254	0.0456574	-0.0906104	-0.137167	-0.10624
Caiman yacare FMNH 9149	-0.106242	-0.106174	-0.0559731	-0.0286858	0.00746216	0.0652604	0.0839652	0.084391	0.0160798	0.0523926	0.137595	0.129405	0.111413	0.0855338	0.100444	0.117328	0.00602708	-0.0269156	-0.0508988	-0.0794416	-0.0892531	-0.187196	-0.18653	-0.118174	0.0565679	-0.0283876	-0.0951363	-0.149933	-0.15634	-0.157048	-0.195114	-0.205569
Crocodylus acutus AMNH 7856	-0.0917142	-0.151927	-0.0678727	-0.0216778	0.040994	0.105017	0.158315	0.183634	-0.0932298	-0.120905	-0.122988	-0.0720641	-0.0421554	0.0164404	0.0518829	0.08923	0.103651	0.144779	0.116311	0.0246266	-0.0685353	-0.160988	-0.22242	-0.245985	0.0675236	0.128292	0.107551	0.0198984	-0.0781743	-0.157774	-0.231181	-0.275779
Crocodylus acutus AMNH 7857	-0.112344	-0.0915082	-0.070145	0.0125044	0.0785465	0.129876	0.253305	0.182765	-0.12036	-0.133274	-0.0788403	-0.0977167	0.0128229	-0.0179546	0.0578801	0.0891911	0.14444	0.122329	0.0830958	0.0363104	-0.12593	-0.147772	-0.273889	-0.1944	0.150123	0.102183	0.0643109	0.0270941	-0.112502	-0.13926	-0.269927	-0.278078
Crocodylus intermedius FMNH 75662	-0.163398	-0.125944	-0.112603	-0.0602571	0.00659701	0.0620257	0.106615	0.177813	-0.039821	-0.041999	-0.0696258	-0.0148933	0.030378	-0.00303471	0.0297415	0.0893447	0.132241	0.030717	0.0591974	-0.0524294	-0.122417	-0.169526	-0.212441	-0.169893	0.155081	0.0719437	0.107527	0.0915394	-0.128094	-0.104646	-0.188564	-0.327249
Crocodylus niloticus AMNH 142494	-0.142609	-0.048967	-0.0541438	-0.0515748	0.084599	0.132644	0.20461	0.033219	0.0504875	0.040057	0.0510495	0.0440637	0.114873	0.193787	0.132972	0.12237	0.014422	-0.0862922	-0.0413593	-0.0597026	-0.26117	-0.315697	-0.294197	-0.139107	0.00343704	-0.0917604	-0.0637248	-0.0945315	-0.256712	-0.360383	-0.352932	-0.215925
Crocodylus niloticus AMNH 23471	0.026823	0.000157991	0.0359236	0.0506189	0.119379	0.173214	0.215495	0.238788	-0.0332221	-0.0153644	-0.0108305	0.0216309	0.0079487	0.083048	0.123266	0.153332	-0.0807703	-0.104119	-0.10939	-0.160815	-0.203728	-0.293079	-0.331183	-0.360735	-0.104873	-0.126028	-0.10635	-0.170423	-0.221586	-0.309033	-0.359612	-0.365836
Crocodylus niloticus FMNH 21753	-0.0427875	-0.0675422	-0.0714415	-0.0369938	-0.00131875	0.112582	0.111915	0.167672	-0.00234705	0.0356425	0.0213528	0.0245269	0.0954812	0.0434307	0.0871515	0.0717813	-0.0960915	-0.109716	-0.0940816	-0.104747	-0.220918	-0.217451	-0.281996	-0.294389	-0.0142531	-0.0370599	0.023323	0.017549	-0.175319	-0.300665	-0.276978	-0.319948
Crocodylus palustris AMNH 75707	-0.104994	-0.105196	-0.217717	0.0161507	0.171795	0.19336	0.250886	0.206798	-0.0398152	-0.0532795	0.138671	0.0180064	0.0417439	0.0447759	0.0756711	0.0584762	0.0713616	0.0530024	0.0394141	-0.0640177	-0.236558	-0.233634	-0.270825	-0.266236	0.0338849	0.0551804	0.0188147	-0.0847896	-0.25263	-0.262262	-0.330863	-0.186994
Crocodylus palustris AMNH 96134	-0.157984	-0.137786	-0.190617	-0.0129896	0.0969146	0.156527	0.20916	0.159646	-0.0735528	-0.074126	-0.0452163	-0.100278	-0.0630345	-0.0549189	-0.0327367	0.0921398	0.213755	0.172317	0.22459	0.0997444	-0.0177369	-0.0647696	-0.135267	-0.217762	0.191483	0.165821	0.195212	0.0586759	-0.0553337	-0.107786	-0.173997	-0.156765
Crocodylus porosus AMNH 24957	-0.0947265	-0.0754419	-0.103646	-0.0257211	0.05883	0.0908498	0.15511	0.161331	0.00790141	-0.0228781	-0.0157043	0.0403816	0.0375549	0.0386324	0.128285	0.0616928	-0.0144349	-0.0246968	0.0112703	-0.133213	-0.179	-0.170786	-0.293208	-0.218432	-0.0533219	-0.0423569	-0.0047378	-0.154135	-0.185639	-0.229549	-0.306022	-0.258762
Crocodylus porosus AMNH 66639	-0.143752	-0.117988	-0.11491	-0.11661	-0.0300092	0.0696928	0.180205	0.149397	-0.0917277	-0.0796895	-0.0370274	-0.0117842	-0.00394017	0.0574251	0.120374	0.111935	0.156116	0.130925	0.0701891	0.0212312	-0.0412891	-0.184092	-0.254391	-0.264332	0.0862818	0.0576752	0.0691835	0.00181039	-0.0680885	-0.170638	-0.31136	-0.237625
Crocodylus rhombifer AMNH 154087	-0.0079181	-0.0215346	-0.0556494	-0.0293767	3.71523e-05	0.0850467	0.104188	0.103716	-0.130316	-0.0962558	-0.0180736	-0.0364531	0.0192379	0.0496769	0.14238	0.168147	0.0484395	0.0175158	-0.0229965	-0.0419219	-0.11176	-0.169901	-0.260602	-0.322219	-0.0121929	-0.00981125	-0.0413494	-0.0285081	-0.118301	-0.204147	-0.247569	-0.223411
Crocodylus siamensis AMNH 72640	-0.133465	-0.13253	-0.0608626	-0.0181916	0.0427032	0.0765154	0.262407	0.226948	-0.107265	-0.0726171	-0.121975	-0.0908771	-0.0603949	0.0443269	0.109157	0.148103	0.204082	0.174305	0.163419	0.0816852	0.0134554	-0.0905602	-0.236271	-0.238226	0.202463	0.151453	0.183538	0.0872804	0.00465344	-0.10336	-0.286035	-0.233835
Crocodylus siamensis BHI 6413	-0.196905	-0.122313	-0.104402	0.00831461	0.145432	0.0698251	0.253767	0.149644	0.0295995	-0.065813	0.0121961	-0.101781	-0.174644	-0.0169101	-0.000566621	0.103314	0.171855	0.134643	0.0834852	0.0866882	0.0101882	-0.0461591	-0.258038	-0.198452	0.194965	0.227528	0.106581	0.250617	0.116839	0.0349111	0.0265272	0.122218
Gavialis gangeticus AMNH 131377	-0.345503	-0.377479	-0.451114	-0.418803	-0.366776	-0.341977	-0.210034	-0.00598922	-0.086411	0.0182608	0.0147941	-0.0190189	-0.037755	-0.0056566	0.0266706	0.000356367	0.31874	0.285	0.358409	0.366627	0.331259	0.275631	0.122965	0.0209233	0.327116	0.312116	0.38068	0.355793	0.352058	0.28981	0.140663	-0.0213441
Gavialis gangeticus AMNH 88316	-0.195498	-0.180043	-0.193082	-0.244641	-0.202408	-0.127279	-0.142586	-0.0828399	-0.163802	-0.259281	-0.242262	-0.245492	-0.161647	-0.144023	-0.0436091	0.104167	0.304674	0.419509	0.406997	0.491256	0.383369	0.318664	0.20287	-0.000697894	0.341731	0.412336	0.395729	0.462806	0.333925	0.265663	0.178298	0.0346631
Tomistoma schlegelii AMNH 113078	-0.311539	-0.263528	-0.264463	-0.228957	-0.193302	-0.145897	0.00381619	0.0271557	-0.162069	-0.173107	-0.0837343	-0.136779	-0.0874637	-0.0436372	0.00691307	0.0592851	0.36065	0.343168	0.277312	0.278412	0.211626	0.111785	-0.0711163	-0.108796	0.385645	0.376241	0.278731	0.304291	0.253158	0.147258	-0.0196874	-0.0525513
Tomistoma schlegelii FMNH 206755	-0.135898	-0.196456	-0.176406	-0.162649	-0.134578	-0.116294	0.00404029	0.0741532	-0.175361	-0.0733967	-0.193338	-0.132322	-0.151595	-0.0855239	-0.043362	0.0285196	0.371839	0.305362	0.314131	0.316035	0.344597	0.127927	-0.0074906	-0.035782	0.251965	0.26684	0.267351	0.2093	0.194652	0.109567	-0.0445875	-0.155698
Mecistops cataphractus AMNH 107634	-0.233826	-0.150253	-0.195011	-0.104701	-0.0623016	-0.013967	0.0205586	0.0438676	-0.133777	-0.187047	-0.112173	-0.144213	-0.0982266	0.000121552	-0.00464375	0.0620705	0.321747	0.266106	0.242162	0.185449	0.0966016	-0.0140396	-0.0142058	-0.0926175	0.286635	0.279261	0.258818	0.18371	0.123042	-0.0152911	-0.0388065	-0.106669
Mecistops cataphractus BHI 6415	-0.109542	-0.221066	-0.137615	-0.178877	-0.173574	-0.113778	0.0071049	0.0785244	-0.0850507	-0.0571778	-0.0337238	-0.112727	-0.01537	-0.0422878	-0.0431757	0.0338724	0.453754	0.205767	0.280006	0.253891	0.103272	0.138562	-0.0237122	0.0214225	0.398295	0.288648	0.439281	0.21281	0.15256	0.066696	-0.0250216	-0.199958
Melanosuchus niger FMNH 27036	-0.0860453	-0.102068	-0.0587041	0.00651747	0.0948617	0.0696695	0.150187	0.213551	-0.0559664	-0.0931599	-0.113986	-0.153343	-0.132787	-0.0616803	0.0119797	0.0298498	0.117276	0.162014	0.19694	0.16876	0.0762211	0.0263445	-0.0991708	-0.0481316	0.174797	0.180158	0.163386	0.131733	0.0916147	0.000793883	-0.113257	-0.172142
Melanosuchus niger FMNH 45653	-0.109213	-0.0236947	-0.0332409	0.000332893	0.0592484	0.0954586	0.0914625	0.187017	-0.0881777	-0.163391	-0.0919457	-0.0962841	-0.0472835	-0.0262269	-0.0336058	-0.0255464	0.141688	0.175073	0.0875851	0.0686777	-0.0455322	-0.123158	-0.0473942	-0.138533	0.165015	0.0869001	0.106465	-0.00399805	-0.0276116	-0.0519959	-0.0957273	-0.135678
Osteolaemus osborni AMNH 29889	-0.120157	-0.142891	-0.0680781	-0.0561739	-0.0498055	-0.0557106	0.108527	0.180273	-0.00592192	-0.059068	-0.00261567	-0.0228143	-0.042295	-0.0243019	0.0639122	0.0814757	0.114112	0.169395	0.107432	0.0824151	0.0944376	0.0863195	-0.108102	-0.172387	0.108232	0.198318	0.0691598	0.114158	0.0891787	0.101007	-0.126492	-0.154666
Osteolaemus tetraspis AMNH 117801	-0.140989	-0.112563	-0.11573	-0.0450061	-0.018162	0.218529	0.293696	0.309809	0.134791	-0.00170303	0.035885	0.0221512	0.055081	0.187439	0.188668	0.224962	-0.0165463	0.0641529	0.0500338	-0.00657683	-0.05439	-0.297113	-0.344426	-0.37357	-0.0173757	0.0660303	0.0762674	0.00252578	-0.0687121	-0.317664	-0.340756	-0.373631
Osteolaemus tetraspis AMNH 117802	-0.062666	-0.0705636	-0.0380002	-0.00846014	0.0787915	0.317658	0.385264	0.394027	0.073328	-0.0408783	0.044974	0.0143444	0.0701553	0.226132	0.276985	0.319154	0.0558456	0.135143	0.0451677	0.0497095	-0.116083	-0.292563	-0.380756	-0.396352	0.0035209	0.114273	0.0296089	0.0051635	-0.0692822	-0.312937	-0.367502	-0.389137
Paleosuchus palpebrosus AMNH 93812	-0.074942	-0.0507103	-0.0472051	0.0016593	0.0269196	0.111713	0.165322	0.212896	-0.095889	-0.0769789	-0.0583105	-0.114146	0.00247331	-0.0564446	-0.00439813	0.0635637	0.159516	0.11196	0.12839	0.137211	0.00794605	-0.00847066	-0.0731727	-0.136836	0.184903	0.144362	0.120126	0.127511	0.0128603	0.00261544	-0.0855675	-0.135255
Paleosuchus palpebrosus AMNH 97328	-0.0917467	-0.0543586	-0.0275614	0.0288906	0.0829279	0.116688	0.169458	0.243532	-0.165458	-0.102891	-0.134091	-0.182087	-0.054804	-0.0483291	-0.000911782	0.0167663	0.223432	0.159034	0.117243	0.121437	0.00133522	-0.0328601	-0.0902821	-0.121336	0.223172	0.110141	0.175527	0.121795	0.0186229	-0.0219942	-0.0916049	-0.140572
Paleosuchus palpebrosus FMNH 69867	-0.109295	-0.0681944	-0.0947691	-0.0829824	-0.0459294	0.0233292	0.0427226	0.211384	-0.0607501	0.0209111	0.00636001	0.0265243	0.0406179	0.00882528	0.115698	0.1279	0.152157	0.112609	0.12027	0.0625078	0.0560388	-0.0286314	-0.0986845	-0.146468	0.138097	0.089958	0.0913736	0.0433508	0.0344907	0.00359556	-0.109574	-0.193802
Paleosuchus palpebrosus FMNH 69869	-0.0257637	-0.12156	-0.217357	0.00403245	-0.00938688	0.0173913	0.0354275	0.127713	0.0355503	0.0736668	0.111783	0.0264687	-0.00916666	0.00879173	0.0542252	0.0524722	-0.0651789	0.0854405	0.23606	-0.0606649	0.0709606	0.026398	-0.0584633	-0.0544816	0.0597223	0.080487	0.101252	-0.0349263	0.0399005	0.00763061	-0.0243766	-0.0723905
Paleosuchus trigonatus AMNH 137174	-0.101133	-0.062518	-0.0239028	0.00323735	0.0129186	0.0629857	0.116447	0.19454	-0.271351	-0.175719	-0.0800876	-0.0852163	-0.106889	-0.0969474	-0.0529339	-0.0276425	0.325867	0.226438	0.127008	0.114638	0.118355	0.0622924	-0.00149556	-0.0486761	0.346013	0.241776	0.137539	0.112196	0.116698	0.0750923	0.00551833	-0.0506477
Paleosuchus trigonatus AMNH 58136	-0.100616	-0.0222321	0.043733	0.0500123	0.0513726	0.128811	0.241191	0.24749	-0.163417	-0.206126	-0.135337	-0.196003	-0.120483	-0.0773456	-0.0633931	0.0070819	0.216357	0.179812	0.0924405	0.13974	0.0870734	-0.0291984	-0.064663	-0.0993183	0.232391	0.224264	0.121907	0.150101	0.0526342	-0.00371497	-0.0924144	-0.136417
Paleosuchus trigonatus FMNH 69882	-0.120656	-0.113874	-0.0339205	0.0261442	0.0381538	0.048879	0.0988131	0.125676	-0.147355	-0.0755715	-0.0963548	-0.190957	-0.0938177	-0.0922503	-0.0974246	-0.0460832	0.219246	0.184992	0.24347	0.200037	0.10799	0.0298387	0.0190358	-0.0247979	0.273055	0.184878	0.216359	0.165346	0.0881652	0.167784	0.0557368	0.00484507

## Sheet: Size
Species	Specimen #	Head width
Alligator mississippiensis	AMNH 71621	24.7387
Alligator mississippiensis	BHI 6238	15.8148
Alligator mississippiensis	BHI 6240	31.4265
Alligator mississippiensis	FMNH 29273	27.0769
Alligator mississippiensis	FMNH 8201	23.3247
Alligator sinensis	AMNH 23900	9.25557
Alligator sinensis	AMNH 23907	7.51963
Alligator sinensis	FMNH 31302	9.06237
Caiman crocodilus	FMNH 26679	17.486
Caiman crocodilus	FMNH 69821	16.7893
Caiman crocodilus	FMNH 69842	15.7028
Caiman crocodilus	FMNH 73693	14.9815
Caiman yacare	AMNH 97297	11.6788
Caiman yacare	AMNH 97300	21.9065
Caiman yacare	FMNH 11011	N/A
Caiman yacare	FMNH 9147	13.5916
Caiman yacare	FMNH 9149	23.9901
Crocodylus acutus	AMNH 7856	25
Crocodylus acutus	AMNH 7857	21.1865
Crocodylus intermedius	FMNH 75662	34.4241
Crocodylus niloticus	AMNH 142494	N/A
Crocodylus niloticus	AMNH 23471	45.5781
Crocodylus niloticus	FMNH 21753	40.0396
Crocodylus palustris	AMNH 75707	21.6201
Crocodylus palustris	AMNH 96134	13.1686
Crocodylus porosus	AMNH 24957	27.9795
Crocodylus porosus	AMNH 66639	19.3529
Crocodylus rhombifer	AMNH 154087	23.4324
Crocodylus siamensis	AMNH 72640	11.2455
Crocodylus siamensis	BHI 6413	8.46054
Gavialis gangeticus	AMNH 131377	16.0223
Gavialis gangeticus	AMNH 88316	10.5715
Mecistops cataphractus	AMNH 107634	14.6136
Mecistops cataphractus	BHI 6415	20.1129
Melanosuchus niger	FMNH 27036	7.69048
Melanosuchus niger	FMNH 45653	17.5547
Osteolaemus osborni	AMNH 29889	10.7072
Osteolaemus tetraspis	AMNH 117801	13.4346
Osteolaemus tetraspis	AMNH 117802	8.74911
Paleosuchus palpebrosus	AMNH 93812	11.293
Paleosuchus palpebrosus	AMNH 97328	11.9448
Paleosuchus palpebrosus	FMNH 69867	13.4576
Paleosuchus palpebrosus	FMNH 69869	13.2095
Paleosuchus trigonatus	AMNH 137174	9.36971
Paleosuchus trigonatus	AMNH 58136	14.5279
Paleosuchus trigonatus	FMNH 69882	11.55
Tomistoma schlegelii	AMNH 113078	18.3913
Tomistoma schlegelii	FMNH 206755	25.0539

## Sheet: Cluster Assignment
Cluster	Species	Specimen #
1	Gavialis gangeticus	AMNH 131377
	Gavialis gangeticus	AMNH 88316
2	Mecistops cataphractus	AMNH 107634
	Mecistops cataphractus	BHI 6415
	Paleosuchus trigonatus	AMNH 137174
	Paleosuchus trigonatus	FMNH 69882
	Tomistoma schlegelii	AMNH 113078
	Tomistoma schlegelii	FMNH 206755
3	Alligator mississippiensis	BHI 6238
	Alligator sinensis	AMNH 23907
	Alligator sinensis	FMNH 31302
	Caiman crocodilus	FMNH 26679
	Caiman crocodilus	FMNH 69821
	Caiman crocodilus	FMNH 69842
	Caiman crocodilus	FMNH 73693
	Caiman yacare	AMNH 97300
	Caiman yacare	FMNH 11011
	Caiman yacare	FMNH 9147
	Crocodylus intermedius	FMNH 75662
	Crocodylus palustris	AMNH 96134
	Crocodylus siamensis	AMNH 72640
	Crocodylus siamensis	BHI 6413
	Melanosuchus niger	FMNH 27036
	Melanosuchus niger	FMNH 45653
	Osteolaemus osborni	AMNH 29889
	Paleosuchus palpebrosus	AMNH 93812
	Paleosuchus palpebrosus	AMNH 97328
	Paleosuchus palpebrosus	FMNH 69867
	Paleosuchus palpebrosus	FMNH 69869
	Paleosuchus trigonatus	AMNH 58136
4	Alligator sinensis	AMNH 23900
	Caiman yacare	AMNH 97297
	Crocodylus acutus	AMNH 7856
	Crocodylus acutus	AMNH 7857
	Crocodylus palustris	AMNH 75707
	Crocodylus porosus	AMNH 66639
	Crocodylus rhombifer	AMNH 154087
	Osteolaemus tetraspis	AMNH 117801
	Osteolaemus tetraspis	AMNH 117802
5	Alligator mississippiensis	AMNH 71621
	Alligator mississippiensis	BHI 6240
	Alligator mississippiensis	FMNH 29273
	Alligator mississippiensis	FMNH 8201
	Caiman yacare	FMNH 9149
	Crocodylus niloticus	AMNH 142494
	Crocodylus niloticus	AMNH 23471
	Crocodylus niloticus	FMNH 21753
	Crocodylus porosus	AMNH 24957
